# Supplementary material for: An automated pipeline to generate initial estimates for population Pharmacokinetic base models
Source: J Pharmacokinet Pharmacodyn. 2025 Nov 6;52(6):60. doi: 10.1007/s10928-025-10000-z (PMC12592298; doi:10.1007/s10928-025-10000-z)
Supplement: Supplementary file 3 — (CSV 3.99 MB) [file 10928_2025_10000_MOESM3_ESM.csv]

dataset	id	time	dv	evid	amt	ss	ii
Bolus_1CPT_rich	1	0	0	1	60000	99	0
Bolus_1CPT_rich	1	0.25	1126.1	0	0	99	0
Bolus_1CPT_rich	1	0.5	869.9	0	0	99	0
Bolus_1CPT_rich	1	0.75	883.6	0	0	99	0
Bolus_1CPT_rich	1	1	1244	0	0	99	0
Bolus_1CPT_rich	1	1.5	995.2	0	0	99	0
Bolus_1CPT_rich	1	2	946.4	0	0	99	0
Bolus_1CPT_rich	1	2.5	589.2	0	0	99	0
Bolus_1CPT_rich	1	3	754.4	0	0	99	0
Bolus_1CPT_rich	1	4	1060.8	0	0	99	0
Bolus_1CPT_rich	1	6	433	0	0	99	0
Bolus_1CPT_rich	1	8	609.5	0	0	99	0
Bolus_1CPT_rich	1	12	630.1	0	0	99	0
Bolus_1CPT_rich	1	16	342.1	0	0	99	0
Bolus_1CPT_rich	1	20	322.9	0	0	99	0
Bolus_1CPT_rich	1	24	196.3	0	0	99	0
Bolus_1CPT_rich	1	36	89.8	0	0	99	0
Bolus_1CPT_rich	1	48	42.8	0	0	99	0
Bolus_1CPT_rich	1	60	16.6	0	0	99	0
Bolus_1CPT_rich	1	71.99	8.4	0	0	99	0
Bolus_1CPT_rich	1	72	0	1	60000	99	0
Bolus_1CPT_rich	1	95.99	263.6	0	0	99	0
Bolus_1CPT_rich	1	96	0	1	60000	99	0
Bolus_1CPT_rich	1	119.99	164.7	0	0	99	0
Bolus_1CPT_rich	1	120	0	1	60000	99	0
Bolus_1CPT_rich	1	143.99	287.3	0	0	99	0
Bolus_1CPT_rich	1	144	0	1	60000	99	0
Bolus_1CPT_rich	1	144.25	1248.7	0	0	99	0
Bolus_1CPT_rich	1	144.5	1211.5	0	0	99	0
Bolus_1CPT_rich	1	144.75	1017.7	0	0	99	0
Bolus_1CPT_rich	1	145	1690.1	0	0	99	0
Bolus_1CPT_rich	1	145.5	1029.8	0	0	99	0
Bolus_1CPT_rich	1	146	890.7	0	0	99	0
Bolus_1CPT_rich	1	146.5	598.4	0	0	99	0
Bolus_1CPT_rich	1	147	1009.3	0	0	99	0
Bolus_1CPT_rich	1	148	1159.8	0	0	99	0
Bolus_1CPT_rich	1	150	742.2	0	0	99	0
Bolus_1CPT_rich	1	152	724.6	0	0	99	0
Bolus_1CPT_rich	1	156	728.2	0	0	99	0
Bolus_1CPT_rich	1	160	509.7	0	0	99	0
Bolus_1CPT_rich	1	164	243.1	0	0	99	0
Bolus_1CPT_rich	1	167.99	259.9	0	0	99	0
Bolus_1CPT_rich	1	168	0	1	60000	99	0
Bolus_1CPT_rich	1	191.99	242.2	0	0	99	0
Bolus_1CPT_rich	1	192	0	1	60000	99	0
Bolus_1CPT_rich	1	215.99	281.4	0	0	99	0
Bolus_1CPT_rich	1	216	0	1	60000	1	24
Bolus_1CPT_rich	1	216.25	1500.1	0	0	0	0
Bolus_1CPT_rich	1	216.5	1281.4	0	0	0	0
Bolus_1CPT_rich	1	216.75	1200.2	0	0	0	0
Bolus_1CPT_rich	1	217	1378.8	0	0	0	0
Bolus_1CPT_rich	1	217.5	1373.2	0	0	0	0
Bolus_1CPT_rich	1	218	582.9	0	0	0	0
Bolus_1CPT_rich	1	218.5	960.2	0	0	0	0
Bolus_1CPT_rich	1	219	720.3	0	0	0	0
Bolus_1CPT_rich	1	220	852.6	0	0	0	0
Bolus_1CPT_rich	1	222	950.3	0	0	0	0
Bolus_1CPT_rich	1	224	654.7	0	0	0	0
Bolus_1CPT_rich	1	228	402.5	0	0	0	0
Bolus_1CPT_rich	1	232	456	0	0	0	0
Bolus_1CPT_rich	1	236	346.5	0	0	0	0
Bolus_1CPT_rich	1	240	268.2	0	0	0	0
Bolus_1CPT_rich	1	252	134.2	0	0	0	0
Bolus_1CPT_rich	1	264	42.6	0	0	0	0
Bolus_1CPT_rich	1	276	25.9	0	0	0	0
Bolus_1CPT_rich	1	288	14.6	0	0	0	0
Bolus_1CPT_rich	2	0	0	1	10000	99	0
Bolus_1CPT_rich	2	0.25	219.6	0	0	99	0
Bolus_1CPT_rich	2	0.5	138.3	0	0	99	0
Bolus_1CPT_rich	2	0.75	166.3	0	0	99	0
Bolus_1CPT_rich	2	1	166.8	0	0	99	0
Bolus_1CPT_rich	2	1.5	161.5	0	0	99	0
Bolus_1CPT_rich	2	2	120.3	0	0	99	0
Bolus_1CPT_rich	2	2.5	159.9	0	0	99	0
Bolus_1CPT_rich	2	3	115.8	0	0	99	0
Bolus_1CPT_rich	2	4	140.9	0	0	99	0
Bolus_1CPT_rich	2	6	85	0	0	99	0
Bolus_1CPT_rich	2	8	128.8	0	0	99	0
Bolus_1CPT_rich	2	12	96	0	0	99	0
Bolus_1CPT_rich	2	16	105.2	0	0	99	0
Bolus_1CPT_rich	2	20	73.6	0	0	99	0
Bolus_1CPT_rich	2	24	47.5	0	0	99	0
Bolus_1CPT_rich	2	36	28.3	0	0	99	0
Bolus_1CPT_rich	2	48	21.4	0	0	99	0
Bolus_1CPT_rich	2	60	7.7	0	0	99	0
Bolus_1CPT_rich	2	71.99	3.7	0	0	99	0
Bolus_1CPT_rich	2	72	0	1	10000	99	0
Bolus_1CPT_rich	2	95.99	50.2	0	0	99	0
Bolus_1CPT_rich	2	96	0	1	10000	99	0
Bolus_1CPT_rich	2	119.99	75.1	0	0	99	0
Bolus_1CPT_rich	2	120	0	1	10000	99	0
Bolus_1CPT_rich	2	143.99	72	0	0	99	0
Bolus_1CPT_rich	2	144	0	1	10000	99	0
Bolus_1CPT_rich	2	144.25	220.6	0	0	99	0
Bolus_1CPT_rich	2	144.5	216.5	0	0	99	0
Bolus_1CPT_rich	2	144.75	236.4	0	0	99	0
Bolus_1CPT_rich	2	145	192.7	0	0	99	0
Bolus_1CPT_rich	2	145.5	273.1	0	0	99	0
Bolus_1CPT_rich	2	146	260.7	0	0	99	0
Bolus_1CPT_rich	2	146.5	223.3	0	0	99	0
Bolus_1CPT_rich	2	147	185.2	0	0	99	0
Bolus_1CPT_rich	2	148	235.1	0	0	99	0
Bolus_1CPT_rich	2	150	226.6	0	0	99	0
Bolus_1CPT_rich	2	152	189.6	0	0	99	0
Bolus_1CPT_rich	2	156	136.2	0	0	99	0
Bolus_1CPT_rich	2	160	84.2	0	0	99	0
Bolus_1CPT_rich	2	164	95.7	0	0	99	0
Bolus_1CPT_rich	2	167.99	72.2	0	0	99	0
Bolus_1CPT_rich	2	168	0	1	10000	99	0
Bolus_1CPT_rich	2	191.99	79.8	0	0	99	0
Bolus_1CPT_rich	2	192	0	1	10000	99	0
Bolus_1CPT_rich	2	215.99	44.8	0	0	99	0
Bolus_1CPT_rich	2	216	0	1	10000	1	24
Bolus_1CPT_rich	2	216.25	308.6	0	0	0	0
Bolus_1CPT_rich	2	216.5	261.4	0	0	0	0
Bolus_1CPT_rich	2	216.75	271.2	0	0	0	0
Bolus_1CPT_rich	2	217	270.3	0	0	0	0
Bolus_1CPT_rich	2	217.5	234	0	0	0	0
Bolus_1CPT_rich	2	218	133.6	0	0	0	0
Bolus_1CPT_rich	2	218.5	236.5	0	0	0	0
Bolus_1CPT_rich	2	219	191.9	0	0	0	0
Bolus_1CPT_rich	2	220	155.6	0	0	0	0
Bolus_1CPT_rich	2	222	194	0	0	0	0
Bolus_1CPT_rich	2	224	156.8	0	0	0	0
Bolus_1CPT_rich	2	228	175.2	0	0	0	0
Bolus_1CPT_rich	2	232	108.4	0	0	0	0
Bolus_1CPT_rich	2	236	80	0	0	0	0
Bolus_1CPT_rich	2	240	100.5	0	0	0	0
Bolus_1CPT_rich	2	252	30.4	0	0	0	0
Bolus_1CPT_rich	2	264	18	0	0	0	0
Bolus_1CPT_rich	2	276	11.4	0	0	0	0
Bolus_1CPT_rich	2	288	5.3	0	0	0	0
Bolus_1CPT_rich	3	0	0	1	60000	99	0
Bolus_1CPT_rich	3	0.25	1060.8	0	0	99	0
Bolus_1CPT_rich	3	0.5	845.1	0	0	99	0
Bolus_1CPT_rich	3	0.75	712.9	0	0	99	0
Bolus_1CPT_rich	3	1	1101	0	0	99	0
Bolus_1CPT_rich	3	1.5	750.7	0	0	99	0
Bolus_1CPT_rich	3	2	813.2	0	0	99	0
Bolus_1CPT_rich	3	2.5	592	0	0	99	0
Bolus_1CPT_rich	3	3	596.6	0	0	99	0
Bolus_1CPT_rich	3	4	664.8	0	0	99	0
Bolus_1CPT_rich	3	6	914.6	0	0	99	0
Bolus_1CPT_rich	3	8	401	0	0	99	0
Bolus_1CPT_rich	3	12	474.1	0	0	99	0
Bolus_1CPT_rich	3	16	347.8	0	0	99	0
Bolus_1CPT_rich	3	20	300.7	0	0	99	0
Bolus_1CPT_rich	3	24	202.9	0	0	99	0
Bolus_1CPT_rich	3	36	119.2	0	0	99	0
Bolus_1CPT_rich	3	48	64.7	0	0	99	0
Bolus_1CPT_rich	3	60	47.1	0	0	99	0
Bolus_1CPT_rich	3	71.99	13.6	0	0	99	0
Bolus_1CPT_rich	3	72	0	1	60000	99	0
Bolus_1CPT_rich	3	95.99	223.3	0	0	99	0
Bolus_1CPT_rich	3	96	0	1	60000	99	0
Bolus_1CPT_rich	3	119.99	232.3	0	0	99	0
Bolus_1CPT_rich	3	120	0	1	60000	99	0
Bolus_1CPT_rich	3	143.99	251.1	0	0	99	0
Bolus_1CPT_rich	3	144	0	1	60000	99	0
Bolus_1CPT_rich	3	144.25	1343.5	0	0	99	0
Bolus_1CPT_rich	3	144.5	1718.1	0	0	99	0
Bolus_1CPT_rich	3	144.75	2585.7	0	0	99	0
Bolus_1CPT_rich	3	145	1137.1	0	0	99	0
Bolus_1CPT_rich	3	145.5	1051.6	0	0	99	0
Bolus_1CPT_rich	3	146	1154.6	0	0	99	0
Bolus_1CPT_rich	3	146.5	1295.5	0	0	99	0
Bolus_1CPT_rich	3	147	1063.7	0	0	99	0
Bolus_1CPT_rich	3	148	1007.7	0	0	99	0
Bolus_1CPT_rich	3	150	1175.4	0	0	99	0
Bolus_1CPT_rich	3	152	730.7	0	0	99	0
Bolus_1CPT_rich	3	156	518.4	0	0	99	0
Bolus_1CPT_rich	3	160	573.7	0	0	99	0
Bolus_1CPT_rich	3	164	523.5	0	0	99	0
Bolus_1CPT_rich	3	167.99	200.4	0	0	99	0
Bolus_1CPT_rich	3	168	0	1	60000	99	0
Bolus_1CPT_rich	3	191.99	329.3	0	0	99	0
Bolus_1CPT_rich	3	192	0	1	60000	99	0
Bolus_1CPT_rich	3	215.99	282.3	0	0	99	0
Bolus_1CPT_rich	3	216	0	1	60000	1	24
Bolus_1CPT_rich	3	216.25	1595.2	0	0	0	0
Bolus_1CPT_rich	3	216.5	1069.8	0	0	0	0
Bolus_1CPT_rich	3	216.75	1065.9	0	0	0	0
Bolus_1CPT_rich	3	217	800.8	0	0	0	0
Bolus_1CPT_rich	3	217.5	1101	0	0	0	0
Bolus_1CPT_rich	3	218	771.9	0	0	0	0
Bolus_1CPT_rich	3	218.5	1039.5	0	0	0	0
Bolus_1CPT_rich	3	219	917.6	0	0	0	0
Bolus_1CPT_rich	3	220	832.2	0	0	0	0
Bolus_1CPT_rich	3	222	862.1	0	0	0	0
Bolus_1CPT_rich	3	224	512.7	0	0	0	0
Bolus_1CPT_rich	3	228	659.5	0	0	0	0
Bolus_1CPT_rich	3	232	353.9	0	0	0	0
Bolus_1CPT_rich	3	236	392.9	0	0	0	0
Bolus_1CPT_rich	3	240	426.8	0	0	0	0
Bolus_1CPT_rich	3	252	134.6	0	0	0	0
Bolus_1CPT_rich	3	264	80.7	0	0	0	0
Bolus_1CPT_rich	3	276	30.4	0	0	0	0
Bolus_1CPT_rich	3	288	26.2	0	0	0	0
Bolus_1CPT_rich	4	0	0	1	30000	99	0
Bolus_1CPT_rich	4	0.25	608.7	0	0	99	0
Bolus_1CPT_rich	4	0.5	384.3	0	0	99	0
Bolus_1CPT_rich	4	0.75	407.1	0	0	99	0
Bolus_1CPT_rich	4	1	421.3	0	0	99	0
Bolus_1CPT_rich	4	1.5	409.5	0	0	99	0
Bolus_1CPT_rich	4	2	312.9	0	0	99	0
Bolus_1CPT_rich	4	2.5	384.1	0	0	99	0
Bolus_1CPT_rich	4	3	197.5	0	0	99	0
Bolus_1CPT_rich	4	4	303.4	0	0	99	0
Bolus_1CPT_rich	4	6	313.8	0	0	99	0
Bolus_1CPT_rich	4	8	316.5	0	0	99	0
Bolus_1CPT_rich	4	12	176.5	0	0	99	0
Bolus_1CPT_rich	4	16	154.4	0	0	99	0
Bolus_1CPT_rich	4	20	164.2	0	0	99	0
Bolus_1CPT_rich	4	24	87.2	0	0	99	0
Bolus_1CPT_rich	4	36	84.9	0	0	99	0
Bolus_1CPT_rich	4	48	75.2	0	0	99	0
Bolus_1CPT_rich	4	60	25.8	0	0	99	0
Bolus_1CPT_rich	4	71.99	22.1	0	0	99	0
Bolus_1CPT_rich	4	72	0	1	30000	99	0
Bolus_1CPT_rich	4	95.99	154.2	0	0	99	0
Bolus_1CPT_rich	4	96	0	1	30000	99	0
Bolus_1CPT_rich	4	119.99	151	0	0	99	0
Bolus_1CPT_rich	4	120	0	1	30000	99	0
Bolus_1CPT_rich	4	143.99	314.7	0	0	99	0
Bolus_1CPT_rich	4	144	0	1	30000	99	0
Bolus_1CPT_rich	4	144.25	476.8	0	0	99	0
Bolus_1CPT_rich	4	144.5	583.1	0	0	99	0
Bolus_1CPT_rich	4	144.75	641.6	0	0	99	0
Bolus_1CPT_rich	4	145	544.1	0	0	99	0
Bolus_1CPT_rich	4	145.5	700.2	0	0	99	0
Bolus_1CPT_rich	4	146	517.5	0	0	99	0
Bolus_1CPT_rich	4	146.5	887.5	0	0	99	0
Bolus_1CPT_rich	4	147	440.2	0	0	99	0
Bolus_1CPT_rich	4	148	570.4	0	0	99	0
Bolus_1CPT_rich	4	150	407.4	0	0	99	0
Bolus_1CPT_rich	4	152	373.2	0	0	99	0
Bolus_1CPT_rich	4	156	297.6	0	0	99	0
Bolus_1CPT_rich	4	160	251.4	0	0	99	0
Bolus_1CPT_rich	4	164	285.6	0	0	99	0
Bolus_1CPT_rich	4	167.99	213.5	0	0	99	0
Bolus_1CPT_rich	4	168	0	1	30000	99	0
Bolus_1CPT_rich	4	191.99	318.2	0	0	99	0
Bolus_1CPT_rich	4	192	0	1	30000	99	0
Bolus_1CPT_rich	4	215.99	204.7	0	0	99	0
Bolus_1CPT_rich	4	216	0	1	30000	1	24
Bolus_1CPT_rich	4	216.25	529.3	0	0	0	0
Bolus_1CPT_rich	4	216.5	664.4	0	0	0	0
Bolus_1CPT_rich	4	216.75	532	0	0	0	0
Bolus_1CPT_rich	4	217	490.6	0	0	0	0
Bolus_1CPT_rich	4	217.5	481.9	0	0	0	0
Bolus_1CPT_rich	4	218	458.4	0	0	0	0
Bolus_1CPT_rich	4	218.5	392	0	0	0	0
Bolus_1CPT_rich	4	219	555.8	0	0	0	0
Bolus_1CPT_rich	4	220	496.1	0	0	0	0
Bolus_1CPT_rich	4	222	515.3	0	0	0	0
Bolus_1CPT_rich	4	224	427.5	0	0	0	0
Bolus_1CPT_rich	4	228	260.1	0	0	0	0
Bolus_1CPT_rich	4	232	231.6	0	0	0	0
Bolus_1CPT_rich	4	236	232.7	0	0	0	0
Bolus_1CPT_rich	4	240	157	0	0	0	0
Bolus_1CPT_rich	4	252	130.1	0	0	0	0
Bolus_1CPT_rich	4	264	57.5	0	0	0	0
Bolus_1CPT_rich	4	276	41.1	0	0	0	0
Bolus_1CPT_rich	4	288	32.8	0	0	0	0
Bolus_1CPT_rich	5	0	0	1	120000	99	0
Bolus_1CPT_rich	5	0.25	2250.7	0	0	99	0
Bolus_1CPT_rich	5	0.5	2029.3	0	0	99	0
Bolus_1CPT_rich	5	0.75	2940.9	0	0	99	0
Bolus_1CPT_rich	5	1	1405.3	0	0	99	0
Bolus_1CPT_rich	5	1.5	3147	0	0	99	0
Bolus_1CPT_rich	5	2	2193.5	0	0	99	0
Bolus_1CPT_rich	5	2.5	1651.1	0	0	99	0
Bolus_1CPT_rich	5	3	1823.6	0	0	99	0
Bolus_1CPT_rich	5	4	1339.8	0	0	99	0
Bolus_1CPT_rich	5	6	1274.9	0	0	99	0
Bolus_1CPT_rich	5	8	917.2	0	0	99	0
Bolus_1CPT_rich	5	12	966.4	0	0	99	0
Bolus_1CPT_rich	5	16	808.3	0	0	99	0
Bolus_1CPT_rich	5	20	620.7	0	0	99	0
Bolus_1CPT_rich	5	24	381.7	0	0	99	0
Bolus_1CPT_rich	5	36	324.4	0	0	99	0
Bolus_1CPT_rich	5	48	103.3	0	0	99	0
Bolus_1CPT_rich	5	60	47.8	0	0	99	0
Bolus_1CPT_rich	5	71.99	24.8	0	0	99	0
Bolus_1CPT_rich	5	72	0	1	120000	99	0
Bolus_1CPT_rich	5	95.99	536.7	0	0	99	0
Bolus_1CPT_rich	5	96	0	1	120000	99	0
Bolus_1CPT_rich	5	119.99	596.1	0	0	99	0
Bolus_1CPT_rich	5	120	0	1	120000	99	0
Bolus_1CPT_rich	5	143.99	477.4	0	0	99	0
Bolus_1CPT_rich	5	144	0	1	120000	99	0
Bolus_1CPT_rich	5	144.25	3187.2	0	0	99	0
Bolus_1CPT_rich	5	144.5	2920.5	0	0	99	0
Bolus_1CPT_rich	5	144.75	2439.1	0	0	99	0
Bolus_1CPT_rich	5	145	2251.6	0	0	99	0
Bolus_1CPT_rich	5	145.5	2767.5	0	0	99	0
Bolus_1CPT_rich	5	146	2486.9	0	0	99	0
Bolus_1CPT_rich	5	146.5	2005.6	0	0	99	0
Bolus_1CPT_rich	5	147	2305.4	0	0	99	0
Bolus_1CPT_rich	5	148	2201.9	0	0	99	0
Bolus_1CPT_rich	5	150	1646.1	0	0	99	0
Bolus_1CPT_rich	5	152	1688.2	0	0	99	0
Bolus_1CPT_rich	5	156	1336.7	0	0	99	0
Bolus_1CPT_rich	5	160	1027.1	0	0	99	0
Bolus_1CPT_rich	5	164	1055	0	0	99	0
Bolus_1CPT_rich	5	167.99	608.5	0	0	99	0
Bolus_1CPT_rich	5	168	0	1	120000	99	0
Bolus_1CPT_rich	5	191.99	572.4	0	0	99	0
Bolus_1CPT_rich	5	192	0	1	120000	99	0
Bolus_1CPT_rich	5	215.99	894.2	0	0	99	0
Bolus_1CPT_rich	5	216	0	1	120000	1	24
Bolus_1CPT_rich	5	216.25	2462.1	0	0	0	0
Bolus_1CPT_rich	5	216.5	2655.2	0	0	0	0
Bolus_1CPT_rich	5	216.75	3355.2	0	0	0	0
Bolus_1CPT_rich	5	217	2008.6	0	0	0	0
Bolus_1CPT_rich	5	217.5	3368.8	0	0	0	0
Bolus_1CPT_rich	5	218	2295.9	0	0	0	0
Bolus_1CPT_rich	5	218.5	2541.3	0	0	0	0
Bolus_1CPT_rich	5	219	1606.1	0	0	0	0
Bolus_1CPT_rich	5	220	2656.2	0	0	0	0
Bolus_1CPT_rich	5	222	2136.7	0	0	0	0
Bolus_1CPT_rich	5	224	2375.4	0	0	0	0
Bolus_1CPT_rich	5	228	1562.5	0	0	0	0
Bolus_1CPT_rich	5	232	875	0	0	0	0
Bolus_1CPT_rich	5	236	822.5	0	0	0	0
Bolus_1CPT_rich	5	240	709.9	0	0	0	0
Bolus_1CPT_rich	5	252	184.4	0	0	0	0
Bolus_1CPT_rich	5	264	203.3	0	0	0	0
Bolus_1CPT_rich	5	276	52.1	0	0	0	0
Bolus_1CPT_rich	5	288	33	0	0	0	0
Bolus_1CPT_rich	6	0	0	1	30000	99	0
Bolus_1CPT_rich	6	0.25	595.9	0	0	99	0
Bolus_1CPT_rich	6	0.5	504.2	0	0	99	0
Bolus_1CPT_rich	6	0.75	568.8	0	0	99	0
Bolus_1CPT_rich	6	1	579	0	0	99	0
Bolus_1CPT_rich	6	1.5	629.3	0	0	99	0
Bolus_1CPT_rich	6	2	506.5	0	0	99	0
Bolus_1CPT_rich	6	2.5	289.8	0	0	99	0
Bolus_1CPT_rich	6	3	324.4	0	0	99	0
Bolus_1CPT_rich	6	4	395.9	0	0	99	0
Bolus_1CPT_rich	6	6	251.9	0	0	99	0
Bolus_1CPT_rich	6	8	218.5	0	0	99	0
Bolus_1CPT_rich	6	12	177.4	0	0	99	0
Bolus_1CPT_rich	6	16	162.7	0	0	99	0
Bolus_1CPT_rich	6	20	93	0	0	99	0
Bolus_1CPT_rich	6	24	74.9	0	0	99	0
Bolus_1CPT_rich	6	36	24.5	0	0	99	0
Bolus_1CPT_rich	6	48	9.1	0	0	99	0
Bolus_1CPT_rich	6	60	5	0	0	99	0
Bolus_1CPT_rich	6	71.99	1.7	0	0	99	0
Bolus_1CPT_rich	6	72	0	1	30000	99	0
Bolus_1CPT_rich	6	95.99	91.9	0	0	99	0
Bolus_1CPT_rich	6	96	0	1	30000	99	0
Bolus_1CPT_rich	6	119.99	83.2	0	0	99	0
Bolus_1CPT_rich	6	120	0	1	30000	99	0
Bolus_1CPT_rich	6	143.99	100.2	0	0	99	0
Bolus_1CPT_rich	6	144	0	1	30000	99	0
Bolus_1CPT_rich	6	144.25	574.5	0	0	99	0
Bolus_1CPT_rich	6	144.5	876.9	0	0	99	0
Bolus_1CPT_rich	6	144.75	672.5	0	0	99	0
Bolus_1CPT_rich	6	145	550.5	0	0	99	0
Bolus_1CPT_rich	6	145.5	598.4	0	0	99	0
Bolus_1CPT_rich	6	146	361.4	0	0	99	0
Bolus_1CPT_rich	6	146.5	628.4	0	0	99	0
Bolus_1CPT_rich	6	147	576.8	0	0	99	0
Bolus_1CPT_rich	6	148	462.3	0	0	99	0
Bolus_1CPT_rich	6	150	540.8	0	0	99	0
Bolus_1CPT_rich	6	152	362.5	0	0	99	0
Bolus_1CPT_rich	6	156	227.8	0	0	99	0
Bolus_1CPT_rich	6	160	187.5	0	0	99	0
Bolus_1CPT_rich	6	164	189.5	0	0	99	0
Bolus_1CPT_rich	6	167.99	106.5	0	0	99	0
Bolus_1CPT_rich	6	168	0	1	30000	99	0
Bolus_1CPT_rich	6	191.99	60.6	0	0	99	0
Bolus_1CPT_rich	6	192	0	1	30000	99	0
Bolus_1CPT_rich	6	215.99	116.6	0	0	99	0
Bolus_1CPT_rich	6	216	0	1	30000	1	24
Bolus_1CPT_rich	6	216.25	439.4	0	0	0	0
Bolus_1CPT_rich	6	216.5	768.7	0	0	0	0
Bolus_1CPT_rich	6	216.75	667.2	0	0	0	0
Bolus_1CPT_rich	6	217	512.3	0	0	0	0
Bolus_1CPT_rich	6	217.5	580.9	0	0	0	0
Bolus_1CPT_rich	6	218	623.5	0	0	0	0
Bolus_1CPT_rich	6	218.5	587.1	0	0	0	0
Bolus_1CPT_rich	6	219	434.5	0	0	0	0
Bolus_1CPT_rich	6	220	512.7	0	0	0	0
Bolus_1CPT_rich	6	222	332.5	0	0	0	0
Bolus_1CPT_rich	6	224	317.2	0	0	0	0
Bolus_1CPT_rich	6	228	231.7	0	0	0	0
Bolus_1CPT_rich	6	232	173.6	0	0	0	0
Bolus_1CPT_rich	6	236	107.4	0	0	0	0
Bolus_1CPT_rich	6	240	79.1	0	0	0	0
Bolus_1CPT_rich	6	252	34.7	0	0	0	0
Bolus_1CPT_rich	6	264	14.8	0	0	0	0
Bolus_1CPT_rich	6	276	4	0	0	0	0
Bolus_1CPT_rich	6	288	1.8	0	0	0	0
Bolus_1CPT_rich	7	0	0	1	10000	99	0
Bolus_1CPT_rich	7	0.25	140.2	0	0	99	0
Bolus_1CPT_rich	7	0.5	131.1	0	0	99	0
Bolus_1CPT_rich	7	0.75	147.8	0	0	99	0
Bolus_1CPT_rich	7	1	208.9	0	0	99	0
Bolus_1CPT_rich	7	1.5	159.9	0	0	99	0
Bolus_1CPT_rich	7	2	154.9	0	0	99	0
Bolus_1CPT_rich	7	2.5	150.7	0	0	99	0
Bolus_1CPT_rich	7	3	157.6	0	0	99	0
Bolus_1CPT_rich	7	4	138.6	0	0	99	0
Bolus_1CPT_rich	7	6	126.3	0	0	99	0
Bolus_1CPT_rich	7	8	89.3	0	0	99	0
Bolus_1CPT_rich	7	12	67.4	0	0	99	0
Bolus_1CPT_rich	7	16	50.3	0	0	99	0
Bolus_1CPT_rich	7	20	43.6	0	0	99	0
Bolus_1CPT_rich	7	24	27.6	0	0	99	0
Bolus_1CPT_rich	7	36	13.7	0	0	99	0
Bolus_1CPT_rich	7	48	11.3	0	0	99	0
Bolus_1CPT_rich	7	60	3.2	0	0	99	0
Bolus_1CPT_rich	7	71.99	2.8	0	0	99	0
Bolus_1CPT_rich	7	72	0	1	10000	99	0
Bolus_1CPT_rich	7	95.99	39	0	0	99	0
Bolus_1CPT_rich	7	96	0	1	10000	99	0
Bolus_1CPT_rich	7	119.99	35	0	0	99	0
Bolus_1CPT_rich	7	120	0	1	10000	99	0
Bolus_1CPT_rich	7	143.99	41.1	0	0	99	0
Bolus_1CPT_rich	7	144	0	1	10000	99	0
Bolus_1CPT_rich	7	144.25	162.1	0	0	99	0
Bolus_1CPT_rich	7	144.5	309.1	0	0	99	0
Bolus_1CPT_rich	7	144.75	128.4	0	0	99	0
Bolus_1CPT_rich	7	145	223.3	0	0	99	0
Bolus_1CPT_rich	7	145.5	160.8	0	0	99	0
Bolus_1CPT_rich	7	146	248.5	0	0	99	0
Bolus_1CPT_rich	7	146.5	169.5	0	0	99	0
Bolus_1CPT_rich	7	147	190.2	0	0	99	0
Bolus_1CPT_rich	7	148	145.4	0	0	99	0
Bolus_1CPT_rich	7	150	126	0	0	99	0
Bolus_1CPT_rich	7	152	107.3	0	0	99	0
Bolus_1CPT_rich	7	156	93.2	0	0	99	0
Bolus_1CPT_rich	7	160	51.1	0	0	99	0
Bolus_1CPT_rich	7	164	74.8	0	0	99	0
Bolus_1CPT_rich	7	167.99	62	0	0	99	0
Bolus_1CPT_rich	7	168	0	1	10000	99	0
Bolus_1CPT_rich	7	191.99	30.2	0	0	99	0
Bolus_1CPT_rich	7	192	0	1	10000	99	0
Bolus_1CPT_rich	7	215.99	55	0	0	99	0
Bolus_1CPT_rich	7	216	0	1	10000	1	24
Bolus_1CPT_rich	7	216.25	144.5	0	0	0	0
Bolus_1CPT_rich	7	216.5	184	0	0	0	0
Bolus_1CPT_rich	7	216.75	187	0	0	0	0
Bolus_1CPT_rich	7	217	268.9	0	0	0	0
Bolus_1CPT_rich	7	217.5	167.4	0	0	0	0
Bolus_1CPT_rich	7	218	176.1	0	0	0	0
Bolus_1CPT_rich	7	218.5	177.4	0	0	0	0
Bolus_1CPT_rich	7	219	206.4	0	0	0	0
Bolus_1CPT_rich	7	220	151.1	0	0	0	0
Bolus_1CPT_rich	7	222	91	0	0	0	0
Bolus_1CPT_rich	7	224	145	0	0	0	0
Bolus_1CPT_rich	7	228	81.5	0	0	0	0
Bolus_1CPT_rich	7	232	125.7	0	0	0	0
Bolus_1CPT_rich	7	236	58.6	0	0	0	0
Bolus_1CPT_rich	7	240	44.1	0	0	0	0
Bolus_1CPT_rich	7	252	12.7	0	0	0	0
Bolus_1CPT_rich	7	264	10.6	0	0	0	0
Bolus_1CPT_rich	7	276	3.6	0	0	0	0
Bolus_1CPT_rich	7	288	1.6	0	0	0	0
Bolus_1CPT_rich	8	0	0	1	120000	99	0
Bolus_1CPT_rich	8	0.25	1281.9	0	0	99	0
Bolus_1CPT_rich	8	0.5	1479.5	0	0	99	0
Bolus_1CPT_rich	8	0.75	1376.7	0	0	99	0
Bolus_1CPT_rich	8	1	1350.4	0	0	99	0
Bolus_1CPT_rich	8	1.5	1720.8	0	0	99	0
Bolus_1CPT_rich	8	2	1823.5	0	0	99	0
Bolus_1CPT_rich	8	2.5	1288.6	0	0	99	0
Bolus_1CPT_rich	8	3	1206.2	0	0	99	0
Bolus_1CPT_rich	8	4	1061.3	0	0	99	0
Bolus_1CPT_rich	8	6	1302.5	0	0	99	0
Bolus_1CPT_rich	8	8	1258.1	0	0	99	0
Bolus_1CPT_rich	8	12	927.4	0	0	99	0
Bolus_1CPT_rich	8	16	600.5	0	0	99	0
Bolus_1CPT_rich	8	20	608.9	0	0	99	0
Bolus_1CPT_rich	8	24	501.2	0	0	99	0
Bolus_1CPT_rich	8	36	518.8	0	0	99	0
Bolus_1CPT_rich	8	48	268.8	0	0	99	0
Bolus_1CPT_rich	8	60	282.6	0	0	99	0
Bolus_1CPT_rich	8	71.99	155.5	0	0	99	0
Bolus_1CPT_rich	8	72	0	1	120000	99	0
Bolus_1CPT_rich	8	95.99	1006.7	0	0	99	0
Bolus_1CPT_rich	8	96	0	1	120000	99	0
Bolus_1CPT_rich	8	119.99	975.9	0	0	99	0
Bolus_1CPT_rich	8	120	0	1	120000	99	0
Bolus_1CPT_rich	8	143.99	1321.2	0	0	99	0
Bolus_1CPT_rich	8	144	0	1	120000	99	0
Bolus_1CPT_rich	8	144.25	2795.9	0	0	99	0
Bolus_1CPT_rich	8	144.5	2207.8	0	0	99	0
Bolus_1CPT_rich	8	144.75	1916.5	0	0	99	0
Bolus_1CPT_rich	8	145	2150.1	0	0	99	0
Bolus_1CPT_rich	8	145.5	2554.7	0	0	99	0
Bolus_1CPT_rich	8	146	1641.1	0	0	99	0
Bolus_1CPT_rich	8	146.5	2212.1	0	0	99	0
Bolus_1CPT_rich	8	147	2644.2	0	0	99	0
Bolus_1CPT_rich	8	148	2595.7	0	0	99	0
Bolus_1CPT_rich	8	150	2071.4	0	0	99	0
Bolus_1CPT_rich	8	152	2210.9	0	0	99	0
Bolus_1CPT_rich	8	156	1436.6	0	0	99	0
Bolus_1CPT_rich	8	160	1632.6	0	0	99	0
Bolus_1CPT_rich	8	164	1329.9	0	0	99	0
Bolus_1CPT_rich	8	167.99	613.8	0	0	99	0
Bolus_1CPT_rich	8	168	0	1	120000	99	0
Bolus_1CPT_rich	8	191.99	880.7	0	0	99	0
Bolus_1CPT_rich	8	192	0	1	120000	99	0
Bolus_1CPT_rich	8	215.99	964.3	0	0	99	0
Bolus_1CPT_rich	8	216	0	1	120000	1	24
Bolus_1CPT_rich	8	216.25	3428.1	0	0	0	0
Bolus_1CPT_rich	8	216.5	2915.1	0	0	0	0
Bolus_1CPT_rich	8	216.75	3094.3	0	0	0	0
Bolus_1CPT_rich	8	217	1695.4	0	0	0	0
Bolus_1CPT_rich	8	217.5	1635.5	0	0	0	0
Bolus_1CPT_rich	8	218	2055.5	0	0	0	0
Bolus_1CPT_rich	8	218.5	2376.6	0	0	0	0
Bolus_1CPT_rich	8	219	1407	0	0	0	0
Bolus_1CPT_rich	8	220	1954.5	0	0	0	0
Bolus_1CPT_rich	8	222	3325.7	0	0	0	0
Bolus_1CPT_rich	8	224	1841.5	0	0	0	0
Bolus_1CPT_rich	8	228	1521	0	0	0	0
Bolus_1CPT_rich	8	232	1737.3	0	0	0	0
Bolus_1CPT_rich	8	236	1166.5	0	0	0	0
Bolus_1CPT_rich	8	240	1339	0	0	0	0
Bolus_1CPT_rich	8	252	698.8	0	0	0	0
Bolus_1CPT_rich	8	264	564.8	0	0	0	0
Bolus_1CPT_rich	8	276	478.2	0	0	0	0
Bolus_1CPT_rich	8	288	218.7	0	0	0	0
Bolus_1CPT_rich	9	0	0	1	120000	99	0
Bolus_1CPT_rich	9	0.25	2428.6	0	0	99	0
Bolus_1CPT_rich	9	0.5	2267.9	0	0	99	0
Bolus_1CPT_rich	9	0.75	1816.4	0	0	99	0
Bolus_1CPT_rich	9	1	1336.4	0	0	99	0
Bolus_1CPT_rich	9	1.5	1299.6	0	0	99	0
Bolus_1CPT_rich	9	2	1979.7	0	0	99	0
Bolus_1CPT_rich	9	2.5	1462.5	0	0	99	0
Bolus_1CPT_rich	9	3	1523.2	0	0	99	0
Bolus_1CPT_rich	9	4	1463	0	0	99	0
Bolus_1CPT_rich	9	6	1021.4	0	0	99	0
Bolus_1CPT_rich	9	8	948.6	0	0	99	0
Bolus_1CPT_rich	9	12	818	0	0	99	0
Bolus_1CPT_rich	9	16	375	0	0	99	0
Bolus_1CPT_rich	9	20	229.9	0	0	99	0
Bolus_1CPT_rich	9	24	155.1	0	0	99	0
Bolus_1CPT_rich	9	36	45.1	0	0	99	0
Bolus_1CPT_rich	9	48	8.4	0	0	99	0
Bolus_1CPT_rich	9	60	2.6	0	0	99	0
Bolus_1CPT_rich	9	71.99	0.7	0	0	99	0
Bolus_1CPT_rich	9	72	0	1	120000	99	0
Bolus_1CPT_rich	9	95.99	182.5	0	0	99	0
Bolus_1CPT_rich	9	96	0	1	120000	99	0
Bolus_1CPT_rich	9	119.99	181.1	0	0	99	0
Bolus_1CPT_rich	9	120	0	1	120000	99	0
Bolus_1CPT_rich	9	143.99	136.9	0	0	99	0
Bolus_1CPT_rich	9	144	0	1	120000	99	0
Bolus_1CPT_rich	9	144.25	1946.3	0	0	99	0
Bolus_1CPT_rich	9	144.5	1808.7	0	0	99	0
Bolus_1CPT_rich	9	144.75	1686.4	0	0	99	0
Bolus_1CPT_rich	9	145	1182.1	0	0	99	0
Bolus_1CPT_rich	9	145.5	1920.2	0	0	99	0
Bolus_1CPT_rich	9	146	1674.2	0	0	99	0
Bolus_1CPT_rich	9	146.5	1616.8	0	0	99	0
Bolus_1CPT_rich	9	147	1588.5	0	0	99	0
Bolus_1CPT_rich	9	148	1345.3	0	0	99	0
Bolus_1CPT_rich	9	150	1253.4	0	0	99	0
Bolus_1CPT_rich	9	152	653.5	0	0	99	0
Bolus_1CPT_rich	9	156	709.5	0	0	99	0
Bolus_1CPT_rich	9	160	243.2	0	0	99	0
Bolus_1CPT_rich	9	164	237.2	0	0	99	0
Bolus_1CPT_rich	9	167.99	150.1	0	0	99	0
Bolus_1CPT_rich	9	168	0	1	120000	99	0
Bolus_1CPT_rich	9	191.99	149.3	0	0	99	0
Bolus_1CPT_rich	9	192	0	1	120000	99	0
Bolus_1CPT_rich	9	215.99	157.3	0	0	99	0
Bolus_1CPT_rich	9	216	0	1	120000	1	24
Bolus_1CPT_rich	9	216.25	1905.7	0	0	0	0
Bolus_1CPT_rich	9	216.5	2109	0	0	0	0
Bolus_1CPT_rich	9	216.75	2651.2	0	0	0	0
Bolus_1CPT_rich	9	217	2073.7	0	0	0	0
Bolus_1CPT_rich	9	217.5	1852.3	0	0	0	0
Bolus_1CPT_rich	9	218	2377.3	0	0	0	0
Bolus_1CPT_rich	9	218.5	1707.7	0	0	0	0
Bolus_1CPT_rich	9	219	2030.6	0	0	0	0
Bolus_1CPT_rich	9	220	1835.9	0	0	0	0
Bolus_1CPT_rich	9	222	1200.1	0	0	0	0
Bolus_1CPT_rich	9	224	612.3	0	0	0	0
Bolus_1CPT_rich	9	228	762.3	0	0	0	0
Bolus_1CPT_rich	9	232	360.7	0	0	0	0
Bolus_1CPT_rich	9	236	265.5	0	0	0	0
Bolus_1CPT_rich	9	240	200.9	0	0	0	0
Bolus_1CPT_rich	9	252	33.7	0	0	0	0
Bolus_1CPT_rich	9	264	12.5	0	0	0	0
Bolus_1CPT_rich	9	276	2.4	0	0	0	0
Bolus_1CPT_rich	9	288	0.7	0	0	0	0
Bolus_1CPT_rich	10	0	0	1	10000	99	0
Bolus_1CPT_rich	10	0.25	134.3	0	0	99	0
Bolus_1CPT_rich	10	0.5	93.5	0	0	99	0
Bolus_1CPT_rich	10	0.75	109.5	0	0	99	0
Bolus_1CPT_rich	10	1	138.2	0	0	99	0
Bolus_1CPT_rich	10	1.5	103.4	0	0	99	0
Bolus_1CPT_rich	10	2	99.9	0	0	99	0
Bolus_1CPT_rich	10	2.5	90.8	0	0	99	0
Bolus_1CPT_rich	10	3	118.7	0	0	99	0
Bolus_1CPT_rich	10	4	90.2	0	0	99	0
Bolus_1CPT_rich	10	6	82	0	0	99	0
Bolus_1CPT_rich	10	8	45.2	0	0	99	0
Bolus_1CPT_rich	10	12	51.6	0	0	99	0
Bolus_1CPT_rich	10	16	28.8	0	0	99	0
Bolus_1CPT_rich	10	20	27.3	0	0	99	0
Bolus_1CPT_rich	10	24	15.7	0	0	99	0
Bolus_1CPT_rich	10	36	3.8	0	0	99	0
Bolus_1CPT_rich	10	48	1.8	0	0	99	0
Bolus_1CPT_rich	10	60	0.5	0	0	99	0
Bolus_1CPT_rich	10	71.99	0.2	0	0	99	0
Bolus_1CPT_rich	10	72	0	1	10000	99	0
Bolus_1CPT_rich	10	95.99	11.7	0	0	99	0
Bolus_1CPT_rich	10	96	0	1	10000	99	0
Bolus_1CPT_rich	10	119.99	19.6	0	0	99	0
Bolus_1CPT_rich	10	120	0	1	10000	99	0
Bolus_1CPT_rich	10	143.99	11.8	0	0	99	0
Bolus_1CPT_rich	10	144	0	1	10000	99	0
Bolus_1CPT_rich	10	144.25	170.4	0	0	99	0
Bolus_1CPT_rich	10	144.5	138.5	0	0	99	0
Bolus_1CPT_rich	10	144.75	157	0	0	99	0
Bolus_1CPT_rich	10	145	135.1	0	0	99	0
Bolus_1CPT_rich	10	145.5	152	0	0	99	0
Bolus_1CPT_rich	10	146	135.5	0	0	99	0
Bolus_1CPT_rich	10	146.5	107.9	0	0	99	0
Bolus_1CPT_rich	10	147	88.4	0	0	99	0
Bolus_1CPT_rich	10	148	108.5	0	0	99	0
Bolus_1CPT_rich	10	150	95.6	0	0	99	0
Bolus_1CPT_rich	10	152	51	0	0	99	0
Bolus_1CPT_rich	10	156	46.6	0	0	99	0
Bolus_1CPT_rich	10	160	36.7	0	0	99	0
Bolus_1CPT_rich	10	164	21.7	0	0	99	0
Bolus_1CPT_rich	10	167.99	20.7	0	0	99	0
Bolus_1CPT_rich	10	168	0	1	10000	99	0
Bolus_1CPT_rich	10	191.99	12.6	0	0	99	0
Bolus_1CPT_rich	10	192	0	1	10000	99	0
Bolus_1CPT_rich	10	215.99	11.7	0	0	99	0
Bolus_1CPT_rich	10	216	0	1	10000	1	24
Bolus_1CPT_rich	10	216.25	179.2	0	0	0	0
Bolus_1CPT_rich	10	216.5	109.6	0	0	0	0
Bolus_1CPT_rich	10	216.75	112.1	0	0	0	0
Bolus_1CPT_rich	10	217	196.6	0	0	0	0
Bolus_1CPT_rich	10	217.5	100.4	0	0	0	0
Bolus_1CPT_rich	10	218	91.1	0	0	0	0
Bolus_1CPT_rich	10	218.5	111.8	0	0	0	0
Bolus_1CPT_rich	10	219	106.7	0	0	0	0
Bolus_1CPT_rich	10	220	100.9	0	0	0	0
Bolus_1CPT_rich	10	222	65	0	0	0	0
Bolus_1CPT_rich	10	224	69.8	0	0	0	0
Bolus_1CPT_rich	10	228	37.2	0	0	0	0
Bolus_1CPT_rich	10	232	33.6	0	0	0	0
Bolus_1CPT_rich	10	236	22	0	0	0	0
Bolus_1CPT_rich	10	240	20.3	0	0	0	0
Bolus_1CPT_rich	10	252	5	0	0	0	0
Bolus_1CPT_rich	10	264	2.1	0	0	0	0
Bolus_1CPT_rich	10	276	0.4	0	0	0	0
Bolus_1CPT_rich	10	288	0.2	0	0	0	0
Bolus_1CPT_rich	11	0	0	1	120000	99	0
Bolus_1CPT_rich	11	0.25	2529.5	0	0	99	0
Bolus_1CPT_rich	11	0.5	1741	0	0	99	0
Bolus_1CPT_rich	11	0.75	1449.4	0	0	99	0
Bolus_1CPT_rich	11	1	1813.6	0	0	99	0
Bolus_1CPT_rich	11	1.5	1532.5	0	0	99	0
Bolus_1CPT_rich	11	2	2064.6	0	0	99	0
Bolus_1CPT_rich	11	2.5	2314.7	0	0	99	0
Bolus_1CPT_rich	11	3	1729.4	0	0	99	0
Bolus_1CPT_rich	11	4	1426.6	0	0	99	0
Bolus_1CPT_rich	11	6	1068.1	0	0	99	0
Bolus_1CPT_rich	11	8	1417.7	0	0	99	0
Bolus_1CPT_rich	11	12	880.7	0	0	99	0
Bolus_1CPT_rich	11	16	888.8	0	0	99	0
Bolus_1CPT_rich	11	20	413.1	0	0	99	0
Bolus_1CPT_rich	11	24	289	0	0	99	0
Bolus_1CPT_rich	11	36	133	0	0	99	0
Bolus_1CPT_rich	11	48	78.4	0	0	99	0
Bolus_1CPT_rich	11	60	34	0	0	99	0
Bolus_1CPT_rich	11	71.99	17.8	0	0	99	0
Bolus_1CPT_rich	11	72	0	1	120000	99	0
Bolus_1CPT_rich	11	95.99	443.2	0	0	99	0
Bolus_1CPT_rich	11	96	0	1	120000	99	0
Bolus_1CPT_rich	11	119.99	371.8	0	0	99	0
Bolus_1CPT_rich	11	120	0	1	120000	99	0
Bolus_1CPT_rich	11	143.99	510.5	0	0	99	0
Bolus_1CPT_rich	11	144	0	1	120000	99	0
Bolus_1CPT_rich	11	144.25	1644.9	0	0	99	0
Bolus_1CPT_rich	11	144.5	2297.4	0	0	99	0
Bolus_1CPT_rich	11	144.75	2637.4	0	0	99	0
Bolus_1CPT_rich	11	145	2206.3	0	0	99	0
Bolus_1CPT_rich	11	145.5	2433.3	0	0	99	0
Bolus_1CPT_rich	11	146	1926	0	0	99	0
Bolus_1CPT_rich	11	146.5	2170.6	0	0	99	0
Bolus_1CPT_rich	11	147	1562.6	0	0	99	0
Bolus_1CPT_rich	11	148	1744.9	0	0	99	0
Bolus_1CPT_rich	11	150	1504.9	0	0	99	0
Bolus_1CPT_rich	11	152	1731.6	0	0	99	0
Bolus_1CPT_rich	11	156	1010.9	0	0	99	0
Bolus_1CPT_rich	11	160	908.2	0	0	99	0
Bolus_1CPT_rich	11	164	702.4	0	0	99	0
Bolus_1CPT_rich	11	167.99	282.6	0	0	99	0
Bolus_1CPT_rich	11	168	0	1	120000	99	0
Bolus_1CPT_rich	11	191.99	391.6	0	0	99	0
Bolus_1CPT_rich	11	192	0	1	120000	99	0
Bolus_1CPT_rich	11	215.99	575.3	0	0	99	0
Bolus_1CPT_rich	11	216	0	1	120000	1	24
Bolus_1CPT_rich	11	216.25	2193.2	0	0	0	0
Bolus_1CPT_rich	11	216.5	1696.5	0	0	0	0
Bolus_1CPT_rich	11	216.75	2579	0	0	0	0
Bolus_1CPT_rich	11	217	2283	0	0	0	0
Bolus_1CPT_rich	11	217.5	2627	0	0	0	0
Bolus_1CPT_rich	11	218	2141.3	0	0	0	0
Bolus_1CPT_rich	11	218.5	2835.9	0	0	0	0
Bolus_1CPT_rich	11	219	2412.9	0	0	0	0
Bolus_1CPT_rich	11	220	1294.7	0	0	0	0
Bolus_1CPT_rich	11	222	1410.8	0	0	0	0
Bolus_1CPT_rich	11	224	1125.5	0	0	0	0
Bolus_1CPT_rich	11	228	934.6	0	0	0	0
Bolus_1CPT_rich	11	232	922.9	0	0	0	0
Bolus_1CPT_rich	11	236	559.7	0	0	0	0
Bolus_1CPT_rich	11	240	586.9	0	0	0	0
Bolus_1CPT_rich	11	252	223	0	0	0	0
Bolus_1CPT_rich	11	264	93	0	0	0	0
Bolus_1CPT_rich	11	276	42.9	0	0	0	0
Bolus_1CPT_rich	11	288	16.8	0	0	0	0
Bolus_1CPT_rich	12	0	0	1	60000	99	0
Bolus_1CPT_rich	12	0.25	1369.9	0	0	99	0
Bolus_1CPT_rich	12	0.5	1378.3	0	0	99	0
Bolus_1CPT_rich	12	0.75	965.5	0	0	99	0
Bolus_1CPT_rich	12	1	750.5	0	0	99	0
Bolus_1CPT_rich	12	1.5	1222.3	0	0	99	0
Bolus_1CPT_rich	12	2	860.1	0	0	99	0
Bolus_1CPT_rich	12	2.5	825.3	0	0	99	0
Bolus_1CPT_rich	12	3	834.2	0	0	99	0
Bolus_1CPT_rich	12	4	718.8	0	0	99	0
Bolus_1CPT_rich	12	6	494.9	0	0	99	0
Bolus_1CPT_rich	12	8	508.4	0	0	99	0
Bolus_1CPT_rich	12	12	165	0	0	99	0
Bolus_1CPT_rich	12	16	171.8	0	0	99	0
Bolus_1CPT_rich	12	20	101.4	0	0	99	0
Bolus_1CPT_rich	12	24	74.8	0	0	99	0
Bolus_1CPT_rich	12	36	22.6	0	0	99	0
Bolus_1CPT_rich	12	48	3.5	0	0	99	0
Bolus_1CPT_rich	12	60	1.2	0	0	99	0
Bolus_1CPT_rich	12	71.99	0.2	0	0	99	0
Bolus_1CPT_rich	12	72	0	1	60000	99	0
Bolus_1CPT_rich	12	95.99	65.1	0	0	99	0
Bolus_1CPT_rich	12	96	0	1	60000	99	0
Bolus_1CPT_rich	12	119.99	92.2	0	0	99	0
Bolus_1CPT_rich	12	120	0	1	60000	99	0
Bolus_1CPT_rich	12	143.99	67.7	0	0	99	0
Bolus_1CPT_rich	12	144	0	1	60000	99	0
Bolus_1CPT_rich	12	144.25	1048.3	0	0	99	0
Bolus_1CPT_rich	12	144.5	1040.3	0	0	99	0
Bolus_1CPT_rich	12	144.75	1195.3	0	0	99	0
Bolus_1CPT_rich	12	145	842.4	0	0	99	0
Bolus_1CPT_rich	12	145.5	1016.6	0	0	99	0
Bolus_1CPT_rich	12	146	908	0	0	99	0
Bolus_1CPT_rich	12	146.5	1094.1	0	0	99	0
Bolus_1CPT_rich	12	147	734.5	0	0	99	0
Bolus_1CPT_rich	12	148	588.3	0	0	99	0
Bolus_1CPT_rich	12	150	389	0	0	99	0
Bolus_1CPT_rich	12	152	510.4	0	0	99	0
Bolus_1CPT_rich	12	156	271.2	0	0	99	0
Bolus_1CPT_rich	12	160	193.9	0	0	99	0
Bolus_1CPT_rich	12	164	108.5	0	0	99	0
Bolus_1CPT_rich	12	167.99	58	0	0	99	0
Bolus_1CPT_rich	12	168	0	1	60000	99	0
Bolus_1CPT_rich	12	191.99	56.8	0	0	99	0
Bolus_1CPT_rich	12	192	0	1	60000	99	0
Bolus_1CPT_rich	12	215.99	65.7	0	0	99	0
Bolus_1CPT_rich	12	216	0	1	60000	1	24
Bolus_1CPT_rich	12	216.25	1066.2	0	0	0	0
Bolus_1CPT_rich	12	216.5	739.6	0	0	0	0
Bolus_1CPT_rich	12	216.75	915.4	0	0	0	0
Bolus_1CPT_rich	12	217	1018	0	0	0	0
Bolus_1CPT_rich	12	217.5	924.5	0	0	0	0
Bolus_1CPT_rich	12	218	677	0	0	0	0
Bolus_1CPT_rich	12	218.5	953.7	0	0	0	0
Bolus_1CPT_rich	12	219	799.3	0	0	0	0
Bolus_1CPT_rich	12	220	621.1	0	0	0	0
Bolus_1CPT_rich	12	222	817.1	0	0	0	0
Bolus_1CPT_rich	12	224	688.4	0	0	0	0
Bolus_1CPT_rich	12	228	249.3	0	0	0	0
Bolus_1CPT_rich	12	232	160.1	0	0	0	0
Bolus_1CPT_rich	12	236	134.2	0	0	0	0
Bolus_1CPT_rich	12	240	68	0	0	0	0
Bolus_1CPT_rich	12	252	12.9	0	0	0	0
Bolus_1CPT_rich	12	264	3.1	0	0	0	0
Bolus_1CPT_rich	12	276	0.8	0	0	0	0
Bolus_1CPT_rich	12	288	0.2	0	0	0	0
Bolus_1CPT_rich	13	0	0	1	30000	99	0
Bolus_1CPT_rich	13	0.25	559.6	0	0	99	0
Bolus_1CPT_rich	13	0.5	624.7	0	0	99	0
Bolus_1CPT_rich	13	0.75	359.1	0	0	99	0
Bolus_1CPT_rich	13	1	338.6	0	0	99	0
Bolus_1CPT_rich	13	1.5	360.7	0	0	99	0
Bolus_1CPT_rich	13	2	292.8	0	0	99	0
Bolus_1CPT_rich	13	2.5	236.6	0	0	99	0
Bolus_1CPT_rich	13	3	246.5	0	0	99	0
Bolus_1CPT_rich	13	4	386.7	0	0	99	0
Bolus_1CPT_rich	13	6	265.3	0	0	99	0
Bolus_1CPT_rich	13	8	204.2	0	0	99	0
Bolus_1CPT_rich	13	12	160.3	0	0	99	0
Bolus_1CPT_rich	13	16	186.9	0	0	99	0
Bolus_1CPT_rich	13	20	129.5	0	0	99	0
Bolus_1CPT_rich	13	24	84.6	0	0	99	0
Bolus_1CPT_rich	13	36	62.9	0	0	99	0
Bolus_1CPT_rich	13	48	20.9	0	0	99	0
Bolus_1CPT_rich	13	60	12.6	0	0	99	0
Bolus_1CPT_rich	13	71.99	4.9	0	0	99	0
Bolus_1CPT_rich	13	72	0	1	30000	99	0
Bolus_1CPT_rich	13	95.99	108.8	0	0	99	0
Bolus_1CPT_rich	13	96	0	1	30000	99	0
Bolus_1CPT_rich	13	119.99	147.6	0	0	99	0
Bolus_1CPT_rich	13	120	0	1	30000	99	0
Bolus_1CPT_rich	13	143.99	143.5	0	0	99	0
Bolus_1CPT_rich	13	144	0	1	30000	99	0
Bolus_1CPT_rich	13	144.25	579.2	0	0	99	0
Bolus_1CPT_rich	13	144.5	430.2	0	0	99	0
Bolus_1CPT_rich	13	144.75	438.4	0	0	99	0
Bolus_1CPT_rich	13	145	533.1	0	0	99	0
Bolus_1CPT_rich	13	145.5	396.9	0	0	99	0
Bolus_1CPT_rich	13	146	326.3	0	0	99	0
Bolus_1CPT_rich	13	146.5	432.3	0	0	99	0
Bolus_1CPT_rich	13	147	371.6	0	0	99	0
Bolus_1CPT_rich	13	148	390.8	0	0	99	0
Bolus_1CPT_rich	13	150	382	0	0	99	0
Bolus_1CPT_rich	13	152	284.4	0	0	99	0
Bolus_1CPT_rich	13	156	271.8	0	0	99	0
Bolus_1CPT_rich	13	160	243.7	0	0	99	0
Bolus_1CPT_rich	13	164	126.3	0	0	99	0
Bolus_1CPT_rich	13	167.99	150.1	0	0	99	0
Bolus_1CPT_rich	13	168	0	1	30000	99	0
Bolus_1CPT_rich	13	191.99	90.9	0	0	99	0
Bolus_1CPT_rich	13	192	0	1	30000	99	0
Bolus_1CPT_rich	13	215.99	107.6	0	0	99	0
Bolus_1CPT_rich	13	216	0	1	30000	1	24
Bolus_1CPT_rich	13	216.25	407.6	0	0	0	0
Bolus_1CPT_rich	13	216.5	576.6	0	0	0	0
Bolus_1CPT_rich	13	216.75	625.6	0	0	0	0
Bolus_1CPT_rich	13	217	562.1	0	0	0	0
Bolus_1CPT_rich	13	217.5	559.3	0	0	0	0
Bolus_1CPT_rich	13	218	416	0	0	0	0
Bolus_1CPT_rich	13	218.5	350.7	0	0	0	0
Bolus_1CPT_rich	13	219	322.1	0	0	0	0
Bolus_1CPT_rich	13	220	417.4	0	0	0	0
Bolus_1CPT_rich	13	222	468.4	0	0	0	0
Bolus_1CPT_rich	13	224	241.9	0	0	0	0
Bolus_1CPT_rich	13	228	263.8	0	0	0	0
Bolus_1CPT_rich	13	232	202.9	0	0	0	0
Bolus_1CPT_rich	13	236	141	0	0	0	0
Bolus_1CPT_rich	13	240	144.7	0	0	0	0
Bolus_1CPT_rich	13	252	72.7	0	0	0	0
Bolus_1CPT_rich	13	264	25.5	0	0	0	0
Bolus_1CPT_rich	13	276	11.5	0	0	0	0
Bolus_1CPT_rich	13	288	3.8	0	0	0	0
Bolus_1CPT_rich	14	0	0	1	30000	99	0
Bolus_1CPT_rich	14	0.25	415	0	0	99	0
Bolus_1CPT_rich	14	0.5	361.4	0	0	99	0
Bolus_1CPT_rich	14	0.75	394.1	0	0	99	0
Bolus_1CPT_rich	14	1	309.9	0	0	99	0
Bolus_1CPT_rich	14	1.5	444.8	0	0	99	0
Bolus_1CPT_rich	14	2	299	0	0	99	0
Bolus_1CPT_rich	14	2.5	322.1	0	0	99	0
Bolus_1CPT_rich	14	3	276.2	0	0	99	0
Bolus_1CPT_rich	14	4	229.8	0	0	99	0
Bolus_1CPT_rich	14	6	304.8	0	0	99	0
Bolus_1CPT_rich	14	8	206.9	0	0	99	0
Bolus_1CPT_rich	14	12	176.4	0	0	99	0
Bolus_1CPT_rich	14	16	104.1	0	0	99	0
Bolus_1CPT_rich	14	20	101.2	0	0	99	0
Bolus_1CPT_rich	14	24	67.5	0	0	99	0
Bolus_1CPT_rich	14	36	19.9	0	0	99	0
Bolus_1CPT_rich	14	48	4.5	0	0	99	0
Bolus_1CPT_rich	14	60	2.5	0	0	99	0
Bolus_1CPT_rich	14	71.99	1.2	0	0	99	0
Bolus_1CPT_rich	14	72	0	1	30000	99	0
Bolus_1CPT_rich	14	95.99	65.1	0	0	99	0
Bolus_1CPT_rich	14	96	0	1	30000	99	0
Bolus_1CPT_rich	14	119.99	79.3	0	0	99	0
Bolus_1CPT_rich	14	120	0	1	30000	99	0
Bolus_1CPT_rich	14	143.99	72.2	0	0	99	0
Bolus_1CPT_rich	14	144	0	1	30000	99	0
Bolus_1CPT_rich	14	144.25	338.5	0	0	99	0
Bolus_1CPT_rich	14	144.5	278.3	0	0	99	0
Bolus_1CPT_rich	14	144.75	513.8	0	0	99	0
Bolus_1CPT_rich	14	145	447.5	0	0	99	0
Bolus_1CPT_rich	14	145.5	485.3	0	0	99	0
Bolus_1CPT_rich	14	146	518.4	0	0	99	0
Bolus_1CPT_rich	14	146.5	430.9	0	0	99	0
Bolus_1CPT_rich	14	147	289.3	0	0	99	0
Bolus_1CPT_rich	14	148	366.7	0	0	99	0
Bolus_1CPT_rich	14	150	281.1	0	0	99	0
Bolus_1CPT_rich	14	152	189.2	0	0	99	0
Bolus_1CPT_rich	14	156	167.4	0	0	99	0
Bolus_1CPT_rich	14	160	138.1	0	0	99	0
Bolus_1CPT_rich	14	164	66.7	0	0	99	0
Bolus_1CPT_rich	14	167.99	85.2	0	0	99	0
Bolus_1CPT_rich	14	168	0	1	30000	99	0
Bolus_1CPT_rich	14	191.99	60.8	0	0	99	0
Bolus_1CPT_rich	14	192	0	1	30000	99	0
Bolus_1CPT_rich	14	215.99	58.1	0	0	99	0
Bolus_1CPT_rich	14	216	0	1	30000	1	24
Bolus_1CPT_rich	14	216.25	445.9	0	0	0	0
Bolus_1CPT_rich	14	216.5	413.4	0	0	0	0
Bolus_1CPT_rich	14	216.75	400.3	0	0	0	0
Bolus_1CPT_rich	14	217	516	0	0	0	0
Bolus_1CPT_rich	14	217.5	544.5	0	0	0	0
Bolus_1CPT_rich	14	218	492.9	0	0	0	0
Bolus_1CPT_rich	14	218.5	371.1	0	0	0	0
Bolus_1CPT_rich	14	219	395.4	0	0	0	0
Bolus_1CPT_rich	14	220	302.1	0	0	0	0
Bolus_1CPT_rich	14	222	281.1	0	0	0	0
Bolus_1CPT_rich	14	224	268	0	0	0	0
Bolus_1CPT_rich	14	228	149.5	0	0	0	0
Bolus_1CPT_rich	14	232	131.5	0	0	0	0
Bolus_1CPT_rich	14	236	99.4	0	0	0	0
Bolus_1CPT_rich	14	240	48.1	0	0	0	0
Bolus_1CPT_rich	14	252	17.7	0	0	0	0
Bolus_1CPT_rich	14	264	7.7	0	0	0	0
Bolus_1CPT_rich	14	276	4	0	0	0	0
Bolus_1CPT_rich	14	288	1.5	0	0	0	0
Bolus_1CPT_rich	15	0	0	1	60000	99	0
Bolus_1CPT_rich	15	0.25	631.2	0	0	99	0
Bolus_1CPT_rich	15	0.5	698.4	0	0	99	0
Bolus_1CPT_rich	15	0.75	532.5	0	0	99	0
Bolus_1CPT_rich	15	1	398.6	0	0	99	0
Bolus_1CPT_rich	15	1.5	516.9	0	0	99	0
Bolus_1CPT_rich	15	2	546.6	0	0	99	0
Bolus_1CPT_rich	15	2.5	531.8	0	0	99	0
Bolus_1CPT_rich	15	3	698.5	0	0	99	0
Bolus_1CPT_rich	15	4	613.2	0	0	99	0
Bolus_1CPT_rich	15	6	598.3	0	0	99	0
Bolus_1CPT_rich	15	8	509.2	0	0	99	0
Bolus_1CPT_rich	15	12	486.2	0	0	99	0
Bolus_1CPT_rich	15	16	355.9	0	0	99	0
Bolus_1CPT_rich	15	20	216.8	0	0	99	0
Bolus_1CPT_rich	15	24	274.6	0	0	99	0
Bolus_1CPT_rich	15	36	156.1	0	0	99	0
Bolus_1CPT_rich	15	48	112.5	0	0	99	0
Bolus_1CPT_rich	15	60	65.8	0	0	99	0
Bolus_1CPT_rich	15	71.99	37.1	0	0	99	0
Bolus_1CPT_rich	15	72	0	1	60000	99	0
Bolus_1CPT_rich	15	95.99	175.9	0	0	99	0
Bolus_1CPT_rich	15	96	0	1	60000	99	0
Bolus_1CPT_rich	15	119.99	416.3	0	0	99	0
Bolus_1CPT_rich	15	120	0	1	60000	99	0
Bolus_1CPT_rich	15	143.99	356.2	0	0	99	0
Bolus_1CPT_rich	15	144	0	1	60000	99	0
Bolus_1CPT_rich	15	144.25	1467.2	0	0	99	0
Bolus_1CPT_rich	15	144.5	991.5	0	0	99	0
Bolus_1CPT_rich	15	144.75	1211.8	0	0	99	0
Bolus_1CPT_rich	15	145	833.1	0	0	99	0
Bolus_1CPT_rich	15	145.5	1029.1	0	0	99	0
Bolus_1CPT_rich	15	146	1119.5	0	0	99	0
Bolus_1CPT_rich	15	146.5	870.2	0	0	99	0
Bolus_1CPT_rich	15	147	975.8	0	0	99	0
Bolus_1CPT_rich	15	148	956.3	0	0	99	0
Bolus_1CPT_rich	15	150	662.6	0	0	99	0
Bolus_1CPT_rich	15	152	866.7	0	0	99	0
Bolus_1CPT_rich	15	156	757.1	0	0	99	0
Bolus_1CPT_rich	15	160	525.5	0	0	99	0
Bolus_1CPT_rich	15	164	390.4	0	0	99	0
Bolus_1CPT_rich	15	167.99	336.1	0	0	99	0
Bolus_1CPT_rich	15	168	0	1	60000	99	0
Bolus_1CPT_rich	15	191.99	482.3	0	0	99	0
Bolus_1CPT_rich	15	192	0	1	60000	99	0
Bolus_1CPT_rich	15	215.99	527	0	0	99	0
Bolus_1CPT_rich	15	216	0	1	60000	1	24
Bolus_1CPT_rich	15	216.25	1118.7	0	0	0	0
Bolus_1CPT_rich	15	216.5	1038	0	0	0	0
Bolus_1CPT_rich	15	216.75	958.1	0	0	0	0
Bolus_1CPT_rich	15	217	1216.8	0	0	0	0
Bolus_1CPT_rich	15	217.5	998.4	0	0	0	0
Bolus_1CPT_rich	15	218	1107.1	0	0	0	0
Bolus_1CPT_rich	15	218.5	910.9	0	0	0	0
Bolus_1CPT_rich	15	219	841	0	0	0	0
Bolus_1CPT_rich	15	220	964.1	0	0	0	0
Bolus_1CPT_rich	15	222	754.4	0	0	0	0
Bolus_1CPT_rich	15	224	612.7	0	0	0	0
Bolus_1CPT_rich	15	228	775.9	0	0	0	0
Bolus_1CPT_rich	15	232	662	0	0	0	0
Bolus_1CPT_rich	15	236	681.9	0	0	0	0
Bolus_1CPT_rich	15	240	509.9	0	0	0	0
Bolus_1CPT_rich	15	252	273.2	0	0	0	0
Bolus_1CPT_rich	15	264	183.9	0	0	0	0
Bolus_1CPT_rich	15	276	149	0	0	0	0
Bolus_1CPT_rich	15	288	79.6	0	0	0	0
Bolus_1CPT_rich	16	0	0	1	10000	99	0
Bolus_1CPT_rich	16	0.25	216.4	0	0	99	0
Bolus_1CPT_rich	16	0.5	223.8	0	0	99	0
Bolus_1CPT_rich	16	0.75	163.7	0	0	99	0
Bolus_1CPT_rich	16	1	265.2	0	0	99	0
Bolus_1CPT_rich	16	1.5	226.3	0	0	99	0
Bolus_1CPT_rich	16	2	131	0	0	99	0
Bolus_1CPT_rich	16	2.5	159	0	0	99	0
Bolus_1CPT_rich	16	3	199.9	0	0	99	0
Bolus_1CPT_rich	16	4	182.6	0	0	99	0
Bolus_1CPT_rich	16	6	140.1	0	0	99	0
Bolus_1CPT_rich	16	8	100.6	0	0	99	0
Bolus_1CPT_rich	16	12	53.8	0	0	99	0
Bolus_1CPT_rich	16	16	38.3	0	0	99	0
Bolus_1CPT_rich	16	20	24.3	0	0	99	0
Bolus_1CPT_rich	16	24	15.6	0	0	99	0
Bolus_1CPT_rich	16	36	3.9	0	0	99	0
Bolus_1CPT_rich	16	48	1.2	0	0	99	0
Bolus_1CPT_rich	16	60	0.3	0	0	99	0
Bolus_1CPT_rich	16	71.99	0.1	0	0	99	0
Bolus_1CPT_rich	16	72	0	1	10000	99	0
Bolus_1CPT_rich	16	95.99	15	0	0	99	0
Bolus_1CPT_rich	16	96	0	1	10000	99	0
Bolus_1CPT_rich	16	119.99	15.8	0	0	99	0
Bolus_1CPT_rich	16	120	0	1	10000	99	0
Bolus_1CPT_rich	16	143.99	19.8	0	0	99	0
Bolus_1CPT_rich	16	144	0	1	10000	99	0
Bolus_1CPT_rich	16	144.25	253.2	0	0	99	0
Bolus_1CPT_rich	16	144.5	238.6	0	0	99	0
Bolus_1CPT_rich	16	144.75	231.3	0	0	99	0
Bolus_1CPT_rich	16	145	250.8	0	0	99	0
Bolus_1CPT_rich	16	145.5	246.6	0	0	99	0
Bolus_1CPT_rich	16	146	202.6	0	0	99	0
Bolus_1CPT_rich	16	146.5	146.9	0	0	99	0
Bolus_1CPT_rich	16	147	164.5	0	0	99	0
Bolus_1CPT_rich	16	148	115.5	0	0	99	0
Bolus_1CPT_rich	16	150	105.4	0	0	99	0
Bolus_1CPT_rich	16	152	104.6	0	0	99	0
Bolus_1CPT_rich	16	156	52.4	0	0	99	0
Bolus_1CPT_rich	16	160	49.4	0	0	99	0
Bolus_1CPT_rich	16	164	25.1	0	0	99	0
Bolus_1CPT_rich	16	167.99	16.5	0	0	99	0
Bolus_1CPT_rich	16	168	0	1	10000	99	0
Bolus_1CPT_rich	16	191.99	14	0	0	99	0
Bolus_1CPT_rich	16	192	0	1	10000	99	0
Bolus_1CPT_rich	16	215.99	15.5	0	0	99	0
Bolus_1CPT_rich	16	216	0	1	10000	1	24
Bolus_1CPT_rich	16	216.25	322.3	0	0	0	0
Bolus_1CPT_rich	16	216.5	224	0	0	0	0
Bolus_1CPT_rich	16	216.75	274.6	0	0	0	0
Bolus_1CPT_rich	16	217	178.3	0	0	0	0
Bolus_1CPT_rich	16	217.5	249.3	0	0	0	0
Bolus_1CPT_rich	16	218	189.9	0	0	0	0
Bolus_1CPT_rich	16	218.5	177.6	0	0	0	0
Bolus_1CPT_rich	16	219	137.9	0	0	0	0
Bolus_1CPT_rich	16	220	118.1	0	0	0	0
Bolus_1CPT_rich	16	222	153.8	0	0	0	0
Bolus_1CPT_rich	16	224	157.1	0	0	0	0
Bolus_1CPT_rich	16	228	97.7	0	0	0	0
Bolus_1CPT_rich	16	232	52.1	0	0	0	0
Bolus_1CPT_rich	16	236	24.4	0	0	0	0
Bolus_1CPT_rich	16	240	21	0	0	0	0
Bolus_1CPT_rich	16	252	4.9	0	0	0	0
Bolus_1CPT_rich	16	264	1.6	0	0	0	0
Bolus_1CPT_rich	16	276	0.5	0	0	0	0
Bolus_1CPT_rich	16	288	0	2	0	0	0
Bolus_1CPT_rich	17	0	0	1	10000	99	0
Bolus_1CPT_rich	17	0.25	126.8	0	0	99	0
Bolus_1CPT_rich	17	0.5	101.3	0	0	99	0
Bolus_1CPT_rich	17	0.75	148.2	0	0	99	0
Bolus_1CPT_rich	17	1	93.2	0	0	99	0
Bolus_1CPT_rich	17	1.5	92.4	0	0	99	0
Bolus_1CPT_rich	17	2	114.1	0	0	99	0
Bolus_1CPT_rich	17	2.5	81.3	0	0	99	0
Bolus_1CPT_rich	17	3	80.1	0	0	99	0
Bolus_1CPT_rich	17	4	87.7	0	0	99	0
Bolus_1CPT_rich	17	6	131.3	0	0	99	0
Bolus_1CPT_rich	17	8	99.2	0	0	99	0
Bolus_1CPT_rich	17	12	60.6	0	0	99	0
Bolus_1CPT_rich	17	16	62.2	0	0	99	0
Bolus_1CPT_rich	17	20	55.1	0	0	99	0
Bolus_1CPT_rich	17	24	54.1	0	0	99	0
Bolus_1CPT_rich	17	36	34.2	0	0	99	0
Bolus_1CPT_rich	17	48	13.8	0	0	99	0
Bolus_1CPT_rich	17	60	6.6	0	0	99	0
Bolus_1CPT_rich	17	71.99	3.9	0	0	99	0
Bolus_1CPT_rich	17	72	0	1	10000	99	0
Bolus_1CPT_rich	17	95.99	45.1	0	0	99	0
Bolus_1CPT_rich	17	96	0	1	10000	99	0
Bolus_1CPT_rich	17	119.99	54.3	0	0	99	0
Bolus_1CPT_rich	17	120	0	1	10000	99	0
Bolus_1CPT_rich	17	143.99	53.7	0	0	99	0
Bolus_1CPT_rich	17	144	0	1	10000	99	0
Bolus_1CPT_rich	17	144.25	148.8	0	0	99	0
Bolus_1CPT_rich	17	144.5	153.1	0	0	99	0
Bolus_1CPT_rich	17	144.75	262.3	0	0	99	0
Bolus_1CPT_rich	17	145	154.1	0	0	99	0
Bolus_1CPT_rich	17	145.5	139.9	0	0	99	0
Bolus_1CPT_rich	17	146	132.8	0	0	99	0
Bolus_1CPT_rich	17	146.5	155	0	0	99	0
Bolus_1CPT_rich	17	147	193.8	0	0	99	0
Bolus_1CPT_rich	17	148	142.5	0	0	99	0
Bolus_1CPT_rich	17	150	110.1	0	0	99	0
Bolus_1CPT_rich	17	152	114.1	0	0	99	0
Bolus_1CPT_rich	17	156	87	0	0	99	0
Bolus_1CPT_rich	17	160	94.2	0	0	99	0
Bolus_1CPT_rich	17	164	46.9	0	0	99	0
Bolus_1CPT_rich	17	167.99	63.1	0	0	99	0
Bolus_1CPT_rich	17	168	0	1	10000	99	0
Bolus_1CPT_rich	17	191.99	52.7	0	0	99	0
Bolus_1CPT_rich	17	192	0	1	10000	99	0
Bolus_1CPT_rich	17	215.99	90.8	0	0	99	0
Bolus_1CPT_rich	17	216	0	1	10000	1	24
Bolus_1CPT_rich	17	216.25	239.1	0	0	0	0
Bolus_1CPT_rich	17	216.5	128.1	0	0	0	0
Bolus_1CPT_rich	17	216.75	135.3	0	0	0	0
Bolus_1CPT_rich	17	217	120.3	0	0	0	0
Bolus_1CPT_rich	17	217.5	145.7	0	0	0	0
Bolus_1CPT_rich	17	218	199.2	0	0	0	0
Bolus_1CPT_rich	17	218.5	102.7	0	0	0	0
Bolus_1CPT_rich	17	219	178	0	0	0	0
Bolus_1CPT_rich	17	220	124.1	0	0	0	0
Bolus_1CPT_rich	17	222	135.7	0	0	0	0
Bolus_1CPT_rich	17	224	107.1	0	0	0	0
Bolus_1CPT_rich	17	228	117.8	0	0	0	0
Bolus_1CPT_rich	17	232	78.8	0	0	0	0
Bolus_1CPT_rich	17	236	48.9	0	0	0	0
Bolus_1CPT_rich	17	240	44.5	0	0	0	0
Bolus_1CPT_rich	17	252	28.7	0	0	0	0
Bolus_1CPT_rich	17	264	25.2	0	0	0	0
Bolus_1CPT_rich	17	276	10.1	0	0	0	0
Bolus_1CPT_rich	17	288	5.3	0	0	0	0
Bolus_1CPT_rich	18	0	0	1	30000	99	0
Bolus_1CPT_rich	18	0.25	377.4	0	0	99	0
Bolus_1CPT_rich	18	0.5	493.9	0	0	99	0
Bolus_1CPT_rich	18	0.75	469.7	0	0	99	0
Bolus_1CPT_rich	18	1	309	0	0	99	0
Bolus_1CPT_rich	18	1.5	389.2	0	0	99	0
Bolus_1CPT_rich	18	2	397.5	0	0	99	0
Bolus_1CPT_rich	18	2.5	325.9	0	0	99	0
Bolus_1CPT_rich	18	3	439.5	0	0	99	0
Bolus_1CPT_rich	18	4	410.3	0	0	99	0
Bolus_1CPT_rich	18	6	372.1	0	0	99	0
Bolus_1CPT_rich	18	8	230.7	0	0	99	0
Bolus_1CPT_rich	18	12	229.4	0	0	99	0
Bolus_1CPT_rich	18	16	135.3	0	0	99	0
Bolus_1CPT_rich	18	20	155	0	0	99	0
Bolus_1CPT_rich	18	24	86.9	0	0	99	0
Bolus_1CPT_rich	18	36	33	0	0	99	0
Bolus_1CPT_rich	18	48	15.8	0	0	99	0
Bolus_1CPT_rich	18	60	7.4	0	0	99	0
Bolus_1CPT_rich	18	71.99	2.9	0	0	99	0
Bolus_1CPT_rich	18	72	0	1	30000	99	0
Bolus_1CPT_rich	18	95.99	107.2	0	0	99	0
Bolus_1CPT_rich	18	96	0	1	30000	99	0
Bolus_1CPT_rich	18	119.99	95.6	0	0	99	0
Bolus_1CPT_rich	18	120	0	1	30000	99	0
Bolus_1CPT_rich	18	143.99	85.2	0	0	99	0
Bolus_1CPT_rich	18	144	0	1	30000	99	0
Bolus_1CPT_rich	18	144.25	604.4	0	0	99	0
Bolus_1CPT_rich	18	144.5	565.3	0	0	99	0
Bolus_1CPT_rich	18	144.75	537.9	0	0	99	0
Bolus_1CPT_rich	18	145	518.6	0	0	99	0
Bolus_1CPT_rich	18	145.5	302.8	0	0	99	0
Bolus_1CPT_rich	18	146	437.5	0	0	99	0
Bolus_1CPT_rich	18	146.5	592.6	0	0	99	0
Bolus_1CPT_rich	18	147	507.8	0	0	99	0
Bolus_1CPT_rich	18	148	504.7	0	0	99	0
Bolus_1CPT_rich	18	150	321.5	0	0	99	0
Bolus_1CPT_rich	18	152	405.3	0	0	99	0
Bolus_1CPT_rich	18	156	217.8	0	0	99	0
Bolus_1CPT_rich	18	160	189.1	0	0	99	0
Bolus_1CPT_rich	18	164	155.3	0	0	99	0
Bolus_1CPT_rich	18	167.99	109.3	0	0	99	0
Bolus_1CPT_rich	18	168	0	1	30000	99	0
Bolus_1CPT_rich	18	191.99	130.9	0	0	99	0
Bolus_1CPT_rich	18	192	0	1	30000	99	0
Bolus_1CPT_rich	18	215.99	124.7	0	0	99	0
Bolus_1CPT_rich	18	216	0	1	30000	1	24
Bolus_1CPT_rich	18	216.25	610.5	0	0	0	0
Bolus_1CPT_rich	18	216.5	430.5	0	0	0	0
Bolus_1CPT_rich	18	216.75	540.3	0	0	0	0
Bolus_1CPT_rich	18	217	508.6	0	0	0	0
Bolus_1CPT_rich	18	217.5	436.5	0	0	0	0
Bolus_1CPT_rich	18	218	418	0	0	0	0
Bolus_1CPT_rich	18	218.5	538.2	0	0	0	0
Bolus_1CPT_rich	18	219	395.3	0	0	0	0
Bolus_1CPT_rich	18	220	473.6	0	0	0	0
Bolus_1CPT_rich	18	222	417.9	0	0	0	0
Bolus_1CPT_rich	18	224	390.8	0	0	0	0
Bolus_1CPT_rich	18	228	189.8	0	0	0	0
Bolus_1CPT_rich	18	232	151.5	0	0	0	0
Bolus_1CPT_rich	18	236	208.2	0	0	0	0
Bolus_1CPT_rich	18	240	117.8	0	0	0	0
Bolus_1CPT_rich	18	252	51.2	0	0	0	0
Bolus_1CPT_rich	18	264	23.1	0	0	0	0
Bolus_1CPT_rich	18	276	6.3	0	0	0	0
Bolus_1CPT_rich	18	288	3.8	0	0	0	0
Bolus_1CPT_rich	19	0	0	1	120000	99	0
Bolus_1CPT_rich	19	0.25	1729.4	0	0	99	0
Bolus_1CPT_rich	19	0.5	1628.2	0	0	99	0
Bolus_1CPT_rich	19	0.75	1447.5	0	0	99	0
Bolus_1CPT_rich	19	1	2138.3	0	0	99	0
Bolus_1CPT_rich	19	1.5	1338.2	0	0	99	0
Bolus_1CPT_rich	19	2	1660.9	0	0	99	0
Bolus_1CPT_rich	19	2.5	1330	0	0	99	0
Bolus_1CPT_rich	19	3	1288.1	0	0	99	0
Bolus_1CPT_rich	19	4	1450.7	0	0	99	0
Bolus_1CPT_rich	19	6	636.8	0	0	99	0
Bolus_1CPT_rich	19	8	1255.8	0	0	99	0
Bolus_1CPT_rich	19	12	909.7	0	0	99	0
Bolus_1CPT_rich	19	16	824.8	0	0	99	0
Bolus_1CPT_rich	19	20	607.9	0	0	99	0
Bolus_1CPT_rich	19	24	356.9	0	0	99	0
Bolus_1CPT_rich	19	36	258.7	0	0	99	0
Bolus_1CPT_rich	19	48	115.5	0	0	99	0
Bolus_1CPT_rich	19	60	57.2	0	0	99	0
Bolus_1CPT_rich	19	71.99	30	0	0	99	0
Bolus_1CPT_rich	19	72	0	1	120000	99	0
Bolus_1CPT_rich	19	95.99	305.7	0	0	99	0
Bolus_1CPT_rich	19	96	0	1	120000	99	0
Bolus_1CPT_rich	19	119.99	1030.6	0	0	99	0
Bolus_1CPT_rich	19	120	0	1	120000	99	0
Bolus_1CPT_rich	19	143.99	601.8	0	0	99	0
Bolus_1CPT_rich	19	144	0	1	120000	99	0
Bolus_1CPT_rich	19	144.25	2257	0	0	99	0
Bolus_1CPT_rich	19	144.5	1764	0	0	99	0
Bolus_1CPT_rich	19	144.75	2457.2	0	0	99	0
Bolus_1CPT_rich	19	145	1535.4	0	0	99	0
Bolus_1CPT_rich	19	145.5	1698.7	0	0	99	0
Bolus_1CPT_rich	19	146	1686.4	0	0	99	0
Bolus_1CPT_rich	19	146.5	1598.2	0	0	99	0
Bolus_1CPT_rich	19	147	1662.6	0	0	99	0
Bolus_1CPT_rich	19	148	1585	0	0	99	0
Bolus_1CPT_rich	19	150	1732.6	0	0	99	0
Bolus_1CPT_rich	19	152	1375.8	0	0	99	0
Bolus_1CPT_rich	19	156	1390.8	0	0	99	0
Bolus_1CPT_rich	19	160	1292.8	0	0	99	0
Bolus_1CPT_rich	19	164	695.8	0	0	99	0
Bolus_1CPT_rich	19	167.99	726.5	0	0	99	0
Bolus_1CPT_rich	19	168	0	1	120000	99	0
Bolus_1CPT_rich	19	191.99	527.2	0	0	99	0
Bolus_1CPT_rich	19	192	0	1	120000	99	0
Bolus_1CPT_rich	19	215.99	702.6	0	0	99	0
Bolus_1CPT_rich	19	216	0	1	120000	1	24
Bolus_1CPT_rich	19	216.25	2262.9	0	0	0	0
Bolus_1CPT_rich	19	216.5	3177.6	0	0	0	0
Bolus_1CPT_rich	19	216.75	2301.1	0	0	0	0
Bolus_1CPT_rich	19	217	1788.8	0	0	0	0
Bolus_1CPT_rich	19	217.5	1701.9	0	0	0	0
Bolus_1CPT_rich	19	218	1871.7	0	0	0	0
Bolus_1CPT_rich	19	218.5	1901.2	0	0	0	0
Bolus_1CPT_rich	19	219	1980.2	0	0	0	0
Bolus_1CPT_rich	19	220	2086.5	0	0	0	0
Bolus_1CPT_rich	19	222	2038	0	0	0	0
Bolus_1CPT_rich	19	224	1555.2	0	0	0	0
Bolus_1CPT_rich	19	228	950.4	0	0	0	0
Bolus_1CPT_rich	19	232	1203.8	0	0	0	0
Bolus_1CPT_rich	19	236	748.7	0	0	0	0
Bolus_1CPT_rich	19	240	383.8	0	0	0	0
Bolus_1CPT_rich	19	252	417.7	0	0	0	0
Bolus_1CPT_rich	19	264	144.6	0	0	0	0
Bolus_1CPT_rich	19	276	116	0	0	0	0
Bolus_1CPT_rich	19	288	49.3	0	0	0	0
Bolus_1CPT_rich	20	0	0	1	60000	99	0
Bolus_1CPT_rich	20	0.25	595.7	0	0	99	0
Bolus_1CPT_rich	20	0.5	546.9	0	0	99	0
Bolus_1CPT_rich	20	0.75	966.9	0	0	99	0
Bolus_1CPT_rich	20	1	487.1	0	0	99	0
Bolus_1CPT_rich	20	1.5	522.4	0	0	99	0
Bolus_1CPT_rich	20	2	582.9	0	0	99	0
Bolus_1CPT_rich	20	2.5	942.2	0	0	99	0
Bolus_1CPT_rich	20	3	861.8	0	0	99	0
Bolus_1CPT_rich	20	4	452.5	0	0	99	0
Bolus_1CPT_rich	20	6	660.3	0	0	99	0
Bolus_1CPT_rich	20	8	627.8	0	0	99	0
Bolus_1CPT_rich	20	12	541	0	0	99	0
Bolus_1CPT_rich	20	16	433.2	0	0	99	0
Bolus_1CPT_rich	20	20	289.9	0	0	99	0
Bolus_1CPT_rich	20	24	211.1	0	0	99	0
Bolus_1CPT_rich	20	36	183.3	0	0	99	0
Bolus_1CPT_rich	20	48	98.8	0	0	99	0
Bolus_1CPT_rich	20	60	81.2	0	0	99	0
Bolus_1CPT_rich	20	71.99	60.8	0	0	99	0
Bolus_1CPT_rich	20	72	0	1	60000	99	0
Bolus_1CPT_rich	20	95.99	237.8	0	0	99	0
Bolus_1CPT_rich	20	96	0	1	60000	99	0
Bolus_1CPT_rich	20	119.99	378	0	0	99	0
Bolus_1CPT_rich	20	120	0	1	60000	99	0
Bolus_1CPT_rich	20	143.99	573.2	0	0	99	0
Bolus_1CPT_rich	20	144	0	1	60000	99	0
Bolus_1CPT_rich	20	144.25	1057.7	0	0	99	0
Bolus_1CPT_rich	20	144.5	1084.5	0	0	99	0
Bolus_1CPT_rich	20	144.75	992.6	0	0	99	0
Bolus_1CPT_rich	20	145	830.5	0	0	99	0
Bolus_1CPT_rich	20	145.5	768.2	0	0	99	0
Bolus_1CPT_rich	20	146	1049.1	0	0	99	0
Bolus_1CPT_rich	20	146.5	1037.4	0	0	99	0
Bolus_1CPT_rich	20	147	1041.2	0	0	99	0
Bolus_1CPT_rich	20	148	865.5	0	0	99	0
Bolus_1CPT_rich	20	150	891	0	0	99	0
Bolus_1CPT_rich	20	152	633.7	0	0	99	0
Bolus_1CPT_rich	20	156	857.7	0	0	99	0
Bolus_1CPT_rich	20	160	557.9	0	0	99	0
Bolus_1CPT_rich	20	164	480.5	0	0	99	0
Bolus_1CPT_rich	20	167.99	551.7	0	0	99	0
Bolus_1CPT_rich	20	168	0	1	60000	99	0
Bolus_1CPT_rich	20	191.99	352.4	0	0	99	0
Bolus_1CPT_rich	20	192	0	1	60000	99	0
Bolus_1CPT_rich	20	215.99	404.5	0	0	99	0
Bolus_1CPT_rich	20	216	0	1	60000	1	24
Bolus_1CPT_rich	20	216.25	1311.5	0	0	0	0
Bolus_1CPT_rich	20	216.5	1141.2	0	0	0	0
Bolus_1CPT_rich	20	216.75	1060.2	0	0	0	0
Bolus_1CPT_rich	20	217	1423	0	0	0	0
Bolus_1CPT_rich	20	217.5	833.1	0	0	0	0
Bolus_1CPT_rich	20	218	1118.8	0	0	0	0
Bolus_1CPT_rich	20	218.5	1579.5	0	0	0	0
Bolus_1CPT_rich	20	219	959.8	0	0	0	0
Bolus_1CPT_rich	20	220	899.7	0	0	0	0
Bolus_1CPT_rich	20	222	1215	0	0	0	0
Bolus_1CPT_rich	20	224	858.7	0	0	0	0
Bolus_1CPT_rich	20	228	750.1	0	0	0	0
Bolus_1CPT_rich	20	232	472.9	0	0	0	0
Bolus_1CPT_rich	20	236	662.9	0	0	0	0
Bolus_1CPT_rich	20	240	719.8	0	0	0	0
Bolus_1CPT_rich	20	252	305.5	0	0	0	0
Bolus_1CPT_rich	20	264	207.4	0	0	0	0
Bolus_1CPT_rich	20	276	123.6	0	0	0	0
Bolus_1CPT_rich	20	288	71.4	0	0	0	0
Bolus_1CPT_rich	21	0	0	1	10000	99	0
Bolus_1CPT_rich	21	0.25	92.9	0	0	99	0
Bolus_1CPT_rich	21	0.5	54.3	0	0	99	0
Bolus_1CPT_rich	21	0.75	50.3	0	0	99	0
Bolus_1CPT_rich	21	1	77.3	0	0	99	0
Bolus_1CPT_rich	21	1.5	72	0	0	99	0
Bolus_1CPT_rich	21	2	67.8	0	0	99	0
Bolus_1CPT_rich	21	2.5	80.1	0	0	99	0
Bolus_1CPT_rich	21	3	72.3	0	0	99	0
Bolus_1CPT_rich	21	4	67.1	0	0	99	0
Bolus_1CPT_rich	21	6	48.3	0	0	99	0
Bolus_1CPT_rich	21	8	54.4	0	0	99	0
Bolus_1CPT_rich	21	12	59.5	0	0	99	0
Bolus_1CPT_rich	21	16	30.2	0	0	99	0
Bolus_1CPT_rich	21	20	37.2	0	0	99	0
Bolus_1CPT_rich	21	24	25.9	0	0	99	0
Bolus_1CPT_rich	21	36	17.7	0	0	99	0
Bolus_1CPT_rich	21	48	10.5	0	0	99	0
Bolus_1CPT_rich	21	60	6.3	0	0	99	0
Bolus_1CPT_rich	21	71.99	3.8	0	0	99	0
Bolus_1CPT_rich	21	72	0	1	10000	99	0
Bolus_1CPT_rich	21	95.99	30.1	0	0	99	0
Bolus_1CPT_rich	21	96	0	1	10000	99	0
Bolus_1CPT_rich	21	119.99	46.8	0	0	99	0
Bolus_1CPT_rich	21	120	0	1	10000	99	0
Bolus_1CPT_rich	21	143.99	34.2	0	0	99	0
Bolus_1CPT_rich	21	144	0	1	10000	99	0
Bolus_1CPT_rich	21	144.25	119.1	0	0	99	0
Bolus_1CPT_rich	21	144.5	110	0	0	99	0
Bolus_1CPT_rich	21	144.75	106.3	0	0	99	0
Bolus_1CPT_rich	21	145	114.1	0	0	99	0
Bolus_1CPT_rich	21	145.5	136.1	0	0	99	0
Bolus_1CPT_rich	21	146	119.5	0	0	99	0
Bolus_1CPT_rich	21	146.5	148.2	0	0	99	0
Bolus_1CPT_rich	21	147	87.4	0	0	99	0
Bolus_1CPT_rich	21	148	132.6	0	0	99	0
Bolus_1CPT_rich	21	150	114.6	0	0	99	0
Bolus_1CPT_rich	21	152	117.7	0	0	99	0
Bolus_1CPT_rich	21	156	71.9	0	0	99	0
Bolus_1CPT_rich	21	160	52.7	0	0	99	0
Bolus_1CPT_rich	21	164	39.4	0	0	99	0
Bolus_1CPT_rich	21	167.99	52.6	0	0	99	0
Bolus_1CPT_rich	21	168	0	1	10000	99	0
Bolus_1CPT_rich	21	191.99	44.5	0	0	99	0
Bolus_1CPT_rich	21	192	0	1	10000	99	0
Bolus_1CPT_rich	21	215.99	67.4	0	0	99	0
Bolus_1CPT_rich	21	216	0	1	10000	1	24
Bolus_1CPT_rich	21	216.25	117.4	0	0	0	0
Bolus_1CPT_rich	21	216.5	89.6	0	0	0	0
Bolus_1CPT_rich	21	216.75	143.6	0	0	0	0
Bolus_1CPT_rich	21	217	141.6	0	0	0	0
Bolus_1CPT_rich	21	217.5	77.1	0	0	0	0
Bolus_1CPT_rich	21	218	74	0	0	0	0
Bolus_1CPT_rich	21	218.5	108.5	0	0	0	0
Bolus_1CPT_rich	21	219	71.4	0	0	0	0
Bolus_1CPT_rich	21	220	85.9	0	0	0	0
Bolus_1CPT_rich	21	222	72.7	0	0	0	0
Bolus_1CPT_rich	21	224	67.7	0	0	0	0
Bolus_1CPT_rich	21	228	54.2	0	0	0	0
Bolus_1CPT_rich	21	232	77.9	0	0	0	0
Bolus_1CPT_rich	21	236	50.4	0	0	0	0
Bolus_1CPT_rich	21	240	50.4	0	0	0	0
Bolus_1CPT_rich	21	252	34.4	0	0	0	0
Bolus_1CPT_rich	21	264	15.4	0	0	0	0
Bolus_1CPT_rich	21	276	9	0	0	0	0
Bolus_1CPT_rich	21	288	3.5	0	0	0	0
Bolus_1CPT_rich	22	0	0	1	60000	99	0
Bolus_1CPT_rich	22	0.25	780.5	0	0	99	0
Bolus_1CPT_rich	22	0.5	667.3	0	0	99	0
Bolus_1CPT_rich	22	0.75	947.9	0	0	99	0
Bolus_1CPT_rich	22	1	708.1	0	0	99	0
Bolus_1CPT_rich	22	1.5	722.8	0	0	99	0
Bolus_1CPT_rich	22	2	677.5	0	0	99	0
Bolus_1CPT_rich	22	2.5	780.5	0	0	99	0
Bolus_1CPT_rich	22	3	838.6	0	0	99	0
Bolus_1CPT_rich	22	4	753.6	0	0	99	0
Bolus_1CPT_rich	22	6	569.5	0	0	99	0
Bolus_1CPT_rich	22	8	416.3	0	0	99	0
Bolus_1CPT_rich	22	12	510.1	0	0	99	0
Bolus_1CPT_rich	22	16	444.1	0	0	99	0
Bolus_1CPT_rich	22	20	286.7	0	0	99	0
Bolus_1CPT_rich	22	24	288	0	0	99	0
Bolus_1CPT_rich	22	36	128.7	0	0	99	0
Bolus_1CPT_rich	22	48	88	0	0	99	0
Bolus_1CPT_rich	22	60	34	0	0	99	0
Bolus_1CPT_rich	22	71.99	31.7	0	0	99	0
Bolus_1CPT_rich	22	72	0	1	60000	99	0
Bolus_1CPT_rich	22	95.99	320.5	0	0	99	0
Bolus_1CPT_rich	22	96	0	1	60000	99	0
Bolus_1CPT_rich	22	119.99	299.7	0	0	99	0
Bolus_1CPT_rich	22	120	0	1	60000	99	0
Bolus_1CPT_rich	22	143.99	314.3	0	0	99	0
Bolus_1CPT_rich	22	144	0	1	60000	99	0
Bolus_1CPT_rich	22	144.25	1603	0	0	99	0
Bolus_1CPT_rich	22	144.5	1991	0	0	99	0
Bolus_1CPT_rich	22	144.75	606.3	0	0	99	0
Bolus_1CPT_rich	22	145	1343.5	0	0	99	0
Bolus_1CPT_rich	22	145.5	1496.7	0	0	99	0
Bolus_1CPT_rich	22	146	1203.7	0	0	99	0
Bolus_1CPT_rich	22	146.5	898.4	0	0	99	0
Bolus_1CPT_rich	22	147	1025.8	0	0	99	0
Bolus_1CPT_rich	22	148	1007.1	0	0	99	0
Bolus_1CPT_rich	22	150	698.6	0	0	99	0
Bolus_1CPT_rich	22	152	785.9	0	0	99	0
Bolus_1CPT_rich	22	156	564.3	0	0	99	0
Bolus_1CPT_rich	22	160	578.2	0	0	99	0
Bolus_1CPT_rich	22	164	346.7	0	0	99	0
Bolus_1CPT_rich	22	167.99	359.7	0	0	99	0
Bolus_1CPT_rich	22	168	0	1	60000	99	0
Bolus_1CPT_rich	22	191.99	309	0	0	99	0
Bolus_1CPT_rich	22	192	0	1	60000	99	0
Bolus_1CPT_rich	22	215.99	409.1	0	0	99	0
Bolus_1CPT_rich	22	216	0	1	60000	1	24
Bolus_1CPT_rich	22	216.25	987.3	0	0	0	0
Bolus_1CPT_rich	22	216.5	1070.4	0	0	0	0
Bolus_1CPT_rich	22	216.75	1617	0	0	0	0
Bolus_1CPT_rich	22	217	1173.1	0	0	0	0
Bolus_1CPT_rich	22	217.5	976.1	0	0	0	0
Bolus_1CPT_rich	22	218	1017.9	0	0	0	0
Bolus_1CPT_rich	22	218.5	1077.5	0	0	0	0
Bolus_1CPT_rich	22	219	1628.6	0	0	0	0
Bolus_1CPT_rich	22	220	859.1	0	0	0	0
Bolus_1CPT_rich	22	222	789.8	0	0	0	0
Bolus_1CPT_rich	22	224	926.3	0	0	0	0
Bolus_1CPT_rich	22	228	784.3	0	0	0	0
Bolus_1CPT_rich	22	232	474.7	0	0	0	0
Bolus_1CPT_rich	22	236	472.1	0	0	0	0
Bolus_1CPT_rich	22	240	447.5	0	0	0	0
Bolus_1CPT_rich	22	252	185.1	0	0	0	0
Bolus_1CPT_rich	22	264	122.2	0	0	0	0
Bolus_1CPT_rich	22	276	76.2	0	0	0	0
Bolus_1CPT_rich	22	288	32.6	0	0	0	0
Bolus_1CPT_rich	23	0	0	1	120000	99	0
Bolus_1CPT_rich	23	0.25	2733	0	0	99	0
Bolus_1CPT_rich	23	0.5	2189.6	0	0	99	0
Bolus_1CPT_rich	23	0.75	2697	0	0	99	0
Bolus_1CPT_rich	23	1	1987.1	0	0	99	0
Bolus_1CPT_rich	23	1.5	2498	0	0	99	0
Bolus_1CPT_rich	23	2	2078.7	0	0	99	0
Bolus_1CPT_rich	23	2.5	1884.5	0	0	99	0
Bolus_1CPT_rich	23	3	1736.3	0	0	99	0
Bolus_1CPT_rich	23	4	1550.3	0	0	99	0
Bolus_1CPT_rich	23	6	1399.7	0	0	99	0
Bolus_1CPT_rich	23	8	1462.6	0	0	99	0
Bolus_1CPT_rich	23	12	1430.1	0	0	99	0
Bolus_1CPT_rich	23	16	1174	0	0	99	0
Bolus_1CPT_rich	23	20	799.7	0	0	99	0
Bolus_1CPT_rich	23	24	556.7	0	0	99	0
Bolus_1CPT_rich	23	36	741.2	0	0	99	0
Bolus_1CPT_rich	23	48	205	0	0	99	0
Bolus_1CPT_rich	23	60	168.4	0	0	99	0
Bolus_1CPT_rich	23	71.99	55.3	0	0	99	0
Bolus_1CPT_rich	23	72	0	1	120000	99	0
Bolus_1CPT_rich	23	95.99	503.1	0	0	99	0
Bolus_1CPT_rich	23	96	0	1	120000	99	0
Bolus_1CPT_rich	23	119.99	1112.2	0	0	99	0
Bolus_1CPT_rich	23	120	0	1	120000	99	0
Bolus_1CPT_rich	23	143.99	1163.6	0	0	99	0
Bolus_1CPT_rich	23	144	0	1	120000	99	0
Bolus_1CPT_rich	23	144.25	2390	0	0	99	0
Bolus_1CPT_rich	23	144.5	2282.7	0	0	99	0
Bolus_1CPT_rich	23	144.75	3985.8	0	0	99	0
Bolus_1CPT_rich	23	145	3101	0	0	99	0
Bolus_1CPT_rich	23	145.5	2755.6	0	0	99	0
Bolus_1CPT_rich	23	146	3743.3	0	0	99	0
Bolus_1CPT_rich	23	146.5	3592.3	0	0	99	0
Bolus_1CPT_rich	23	147	2546.8	0	0	99	0
Bolus_1CPT_rich	23	148	3122.5	0	0	99	0
Bolus_1CPT_rich	23	150	2861	0	0	99	0
Bolus_1CPT_rich	23	152	2545	0	0	99	0
Bolus_1CPT_rich	23	156	2458.7	0	0	99	0
Bolus_1CPT_rich	23	160	2440.6	0	0	99	0
Bolus_1CPT_rich	23	164	1794.8	0	0	99	0
Bolus_1CPT_rich	23	167.99	1148.5	0	0	99	0
Bolus_1CPT_rich	23	168	0	1	120000	99	0
Bolus_1CPT_rich	23	191.99	1237.5	0	0	99	0
Bolus_1CPT_rich	23	192	0	1	120000	99	0
Bolus_1CPT_rich	23	215.99	909	0	0	99	0
Bolus_1CPT_rich	23	216	0	1	120000	1	24
Bolus_1CPT_rich	23	216.25	3027.9	0	0	0	0
Bolus_1CPT_rich	23	216.5	4324.4	0	0	0	0
Bolus_1CPT_rich	23	216.75	2561.1	0	0	0	0
Bolus_1CPT_rich	23	217	3692.7	0	0	0	0
Bolus_1CPT_rich	23	217.5	2375.4	0	0	0	0
Bolus_1CPT_rich	23	218	3358.8	0	0	0	0
Bolus_1CPT_rich	23	218.5	2324.3	0	0	0	0
Bolus_1CPT_rich	23	219	3367.9	0	0	0	0
Bolus_1CPT_rich	23	220	4096.5	0	0	0	0
Bolus_1CPT_rich	23	222	2845.4	0	0	0	0
Bolus_1CPT_rich	23	224	2017.4	0	0	0	0
Bolus_1CPT_rich	23	228	2387.7	0	0	0	0
Bolus_1CPT_rich	23	232	1374.2	0	0	0	0
Bolus_1CPT_rich	23	236	1131.8	0	0	0	0
Bolus_1CPT_rich	23	240	1187.1	0	0	0	0
Bolus_1CPT_rich	23	252	856	0	0	0	0
Bolus_1CPT_rich	23	264	443.5	0	0	0	0
Bolus_1CPT_rich	23	276	175.2	0	0	0	0
Bolus_1CPT_rich	23	288	105.7	0	0	0	0
Bolus_1CPT_rich	24	0	0	1	30000	99	0
Bolus_1CPT_rich	24	0.25	866.3	0	0	99	0
Bolus_1CPT_rich	24	0.5	629.9	0	0	99	0
Bolus_1CPT_rich	24	0.75	680.3	0	0	99	0
Bolus_1CPT_rich	24	1	690.3	0	0	99	0
Bolus_1CPT_rich	24	1.5	607.6	0	0	99	0
Bolus_1CPT_rich	24	2	799.5	0	0	99	0
Bolus_1CPT_rich	24	2.5	600.4	0	0	99	0
Bolus_1CPT_rich	24	3	669.4	0	0	99	0
Bolus_1CPT_rich	24	4	417.7	0	0	99	0
Bolus_1CPT_rich	24	6	296.4	0	0	99	0
Bolus_1CPT_rich	24	8	441.3	0	0	99	0
Bolus_1CPT_rich	24	12	359.7	0	0	99	0
Bolus_1CPT_rich	24	16	172.8	0	0	99	0
Bolus_1CPT_rich	24	20	163.8	0	0	99	0
Bolus_1CPT_rich	24	24	96.7	0	0	99	0
Bolus_1CPT_rich	24	36	45.8	0	0	99	0
Bolus_1CPT_rich	24	48	17.4	0	0	99	0
Bolus_1CPT_rich	24	60	5.7	0	0	99	0
Bolus_1CPT_rich	24	71.99	2	0	0	99	0
Bolus_1CPT_rich	24	72	0	1	30000	99	0
Bolus_1CPT_rich	24	95.99	137.9	0	0	99	0
Bolus_1CPT_rich	24	96	0	1	30000	99	0
Bolus_1CPT_rich	24	119.99	141	0	0	99	0
Bolus_1CPT_rich	24	120	0	1	30000	99	0
Bolus_1CPT_rich	24	143.99	165.6	0	0	99	0
Bolus_1CPT_rich	24	144	0	1	30000	99	0
Bolus_1CPT_rich	24	144.25	898.9	0	0	99	0
Bolus_1CPT_rich	24	144.5	1029.5	0	0	99	0
Bolus_1CPT_rich	24	144.75	639.2	0	0	99	0
Bolus_1CPT_rich	24	145	779	0	0	99	0
Bolus_1CPT_rich	24	145.5	975.2	0	0	99	0
Bolus_1CPT_rich	24	146	549.6	0	0	99	0
Bolus_1CPT_rich	24	146.5	753.3	0	0	99	0
Bolus_1CPT_rich	24	147	772.7	0	0	99	0
Bolus_1CPT_rich	24	148	473.6	0	0	99	0
Bolus_1CPT_rich	24	150	615.1	0	0	99	0
Bolus_1CPT_rich	24	152	342.7	0	0	99	0
Bolus_1CPT_rich	24	156	324.4	0	0	99	0
Bolus_1CPT_rich	24	160	217.2	0	0	99	0
Bolus_1CPT_rich	24	164	177.9	0	0	99	0
Bolus_1CPT_rich	24	167.99	113.1	0	0	99	0
Bolus_1CPT_rich	24	168	0	1	30000	99	0
Bolus_1CPT_rich	24	191.99	155.7	0	0	99	0
Bolus_1CPT_rich	24	192	0	1	30000	99	0
Bolus_1CPT_rich	24	215.99	129.7	0	0	99	0
Bolus_1CPT_rich	24	216	0	1	30000	1	24
Bolus_1CPT_rich	24	216.25	685.7	0	0	0	0
Bolus_1CPT_rich	24	216.5	872.3	0	0	0	0
Bolus_1CPT_rich	24	216.75	825.1	0	0	0	0
Bolus_1CPT_rich	24	217	773.8	0	0	0	0
Bolus_1CPT_rich	24	217.5	1268.5	0	0	0	0
Bolus_1CPT_rich	24	218	612.9	0	0	0	0
Bolus_1CPT_rich	24	218.5	856.6	0	0	0	0
Bolus_1CPT_rich	24	219	675.1	0	0	0	0
Bolus_1CPT_rich	24	220	499.5	0	0	0	0
Bolus_1CPT_rich	24	222	730.5	0	0	0	0
Bolus_1CPT_rich	24	224	712.2	0	0	0	0
Bolus_1CPT_rich	24	228	411.3	0	0	0	0
Bolus_1CPT_rich	24	232	251.8	0	0	0	0
Bolus_1CPT_rich	24	236	182.4	0	0	0	0
Bolus_1CPT_rich	24	240	100	0	0	0	0
Bolus_1CPT_rich	24	252	59.6	0	0	0	0
Bolus_1CPT_rich	24	264	23.8	0	0	0	0
Bolus_1CPT_rich	24	276	6.6	0	0	0	0
Bolus_1CPT_rich	24	288	2.3	0	0	0	0
Bolus_1CPT_rich	25	0	0	1	30000	99	0
Bolus_1CPT_rich	25	0.25	304.9	0	0	99	0
Bolus_1CPT_rich	25	0.5	391.7	0	0	99	0
Bolus_1CPT_rich	25	0.75	365.1	0	0	99	0
Bolus_1CPT_rich	25	1	249.6	0	0	99	0
Bolus_1CPT_rich	25	1.5	316.1	0	0	99	0
Bolus_1CPT_rich	25	2	292.3	0	0	99	0
Bolus_1CPT_rich	25	2.5	266.3	0	0	99	0
Bolus_1CPT_rich	25	3	318.8	0	0	99	0
Bolus_1CPT_rich	25	4	214.9	0	0	99	0
Bolus_1CPT_rich	25	6	347.6	0	0	99	0
Bolus_1CPT_rich	25	8	254.8	0	0	99	0
Bolus_1CPT_rich	25	12	130.2	0	0	99	0
Bolus_1CPT_rich	25	16	170.9	0	0	99	0
Bolus_1CPT_rich	25	20	149.3	0	0	99	0
Bolus_1CPT_rich	25	24	98	0	0	99	0
Bolus_1CPT_rich	25	36	51.2	0	0	99	0
Bolus_1CPT_rich	25	48	19.7	0	0	99	0
Bolus_1CPT_rich	25	60	14.4	0	0	99	0
Bolus_1CPT_rich	25	71.99	4.5	0	0	99	0
Bolus_1CPT_rich	25	72	0	1	30000	99	0
Bolus_1CPT_rich	25	95.99	126.1	0	0	99	0
Bolus_1CPT_rich	25	96	0	1	30000	99	0
Bolus_1CPT_rich	25	119.99	152.2	0	0	99	0
Bolus_1CPT_rich	25	120	0	1	30000	99	0
Bolus_1CPT_rich	25	143.99	103	0	0	99	0
Bolus_1CPT_rich	25	144	0	1	30000	99	0
Bolus_1CPT_rich	25	144.25	546.7	0	0	99	0
Bolus_1CPT_rich	25	144.5	629.5	0	0	99	0
Bolus_1CPT_rich	25	144.75	553.3	0	0	99	0
Bolus_1CPT_rich	25	145	683.3	0	0	99	0
Bolus_1CPT_rich	25	145.5	586	0	0	99	0
Bolus_1CPT_rich	25	146	479.8	0	0	99	0
Bolus_1CPT_rich	25	146.5	513.3	0	0	99	0
Bolus_1CPT_rich	25	147	317.7	0	0	99	0
Bolus_1CPT_rich	25	148	258.1	0	0	99	0
Bolus_1CPT_rich	25	150	380.2	0	0	99	0
Bolus_1CPT_rich	25	152	312.3	0	0	99	0
Bolus_1CPT_rich	25	156	179.9	0	0	99	0
Bolus_1CPT_rich	25	160	252.4	0	0	99	0
Bolus_1CPT_rich	25	164	158	0	0	99	0
Bolus_1CPT_rich	25	167.99	114.7	0	0	99	0
Bolus_1CPT_rich	25	168	0	1	30000	99	0
Bolus_1CPT_rich	25	191.99	118.5	0	0	99	0
Bolus_1CPT_rich	25	192	0	1	30000	99	0
Bolus_1CPT_rich	25	215.99	113.7	0	0	99	0
Bolus_1CPT_rich	25	216	0	1	30000	1	24
Bolus_1CPT_rich	25	216.25	428.9	0	0	0	0
Bolus_1CPT_rich	25	216.5	484.8	0	0	0	0
Bolus_1CPT_rich	25	216.75	609.5	0	0	0	0
Bolus_1CPT_rich	25	217	366.5	0	0	0	0
Bolus_1CPT_rich	25	217.5	527.1	0	0	0	0
Bolus_1CPT_rich	25	218	703.7	0	0	0	0
Bolus_1CPT_rich	25	218.5	559.8	0	0	0	0
Bolus_1CPT_rich	25	219	529.5	0	0	0	0
Bolus_1CPT_rich	25	220	364.8	0	0	0	0
Bolus_1CPT_rich	25	222	464.7	0	0	0	0
Bolus_1CPT_rich	25	224	310.3	0	0	0	0
Bolus_1CPT_rich	25	228	252.3	0	0	0	0
Bolus_1CPT_rich	25	232	278.7	0	0	0	0
Bolus_1CPT_rich	25	236	147.7	0	0	0	0
Bolus_1CPT_rich	25	240	115.6	0	0	0	0
Bolus_1CPT_rich	25	252	50.7	0	0	0	0
Bolus_1CPT_rich	25	264	39.8	0	0	0	0
Bolus_1CPT_rich	25	276	12.3	0	0	0	0
Bolus_1CPT_rich	25	288	7	0	0	0	0
Bolus_1CPT_rich	26	0	0	1	120000	99	0
Bolus_1CPT_rich	26	0.25	1555.4	0	0	99	0
Bolus_1CPT_rich	26	0.5	1994.7	0	0	99	0
Bolus_1CPT_rich	26	0.75	1581.6	0	0	99	0
Bolus_1CPT_rich	26	1	1678.7	0	0	99	0
Bolus_1CPT_rich	26	1.5	1670.7	0	0	99	0
Bolus_1CPT_rich	26	2	1911	0	0	99	0
Bolus_1CPT_rich	26	2.5	1737.8	0	0	99	0
Bolus_1CPT_rich	26	3	1646.3	0	0	99	0
Bolus_1CPT_rich	26	4	1449.9	0	0	99	0
Bolus_1CPT_rich	26	6	1328.8	0	0	99	0
Bolus_1CPT_rich	26	8	828	0	0	99	0
Bolus_1CPT_rich	26	12	923.4	0	0	99	0
Bolus_1CPT_rich	26	16	1022	0	0	99	0
Bolus_1CPT_rich	26	20	401.2	0	0	99	0
Bolus_1CPT_rich	26	24	493.1	0	0	99	0
Bolus_1CPT_rich	26	36	302.4	0	0	99	0
Bolus_1CPT_rich	26	48	107.3	0	0	99	0
Bolus_1CPT_rich	26	60	92	0	0	99	0
Bolus_1CPT_rich	26	71.99	47	0	0	99	0
Bolus_1CPT_rich	26	72	0	1	120000	99	0
Bolus_1CPT_rich	26	95.99	683.1	0	0	99	0
Bolus_1CPT_rich	26	96	0	1	120000	99	0
Bolus_1CPT_rich	26	119.99	621.8	0	0	99	0
Bolus_1CPT_rich	26	120	0	1	120000	99	0
Bolus_1CPT_rich	26	143.99	598.6	0	0	99	0
Bolus_1CPT_rich	26	144	0	1	120000	99	0
Bolus_1CPT_rich	26	144.25	3364.6	0	0	99	0
Bolus_1CPT_rich	26	144.5	2712.7	0	0	99	0
Bolus_1CPT_rich	26	144.75	2472.5	0	0	99	0
Bolus_1CPT_rich	26	145	1927	0	0	99	0
Bolus_1CPT_rich	26	145.5	2920.6	0	0	99	0
Bolus_1CPT_rich	26	146	2322.7	0	0	99	0
Bolus_1CPT_rich	26	146.5	2176.4	0	0	99	0
Bolus_1CPT_rich	26	147	2075.2	0	0	99	0
Bolus_1CPT_rich	26	148	1945.5	0	0	99	0
Bolus_1CPT_rich	26	150	1809.8	0	0	99	0
Bolus_1CPT_rich	26	152	1644	0	0	99	0
Bolus_1CPT_rich	26	156	1261.5	0	0	99	0
Bolus_1CPT_rich	26	160	964.4	0	0	99	0
Bolus_1CPT_rich	26	164	891.3	0	0	99	0
Bolus_1CPT_rich	26	167.99	881.5	0	0	99	0
Bolus_1CPT_rich	26	168	0	1	120000	99	0
Bolus_1CPT_rich	26	191.99	677.5	0	0	99	0
Bolus_1CPT_rich	26	192	0	1	120000	99	0
Bolus_1CPT_rich	26	215.99	732.6	0	0	99	0
Bolus_1CPT_rich	26	216	0	1	120000	1	24
Bolus_1CPT_rich	26	216.25	2240.9	0	0	0	0
Bolus_1CPT_rich	26	216.5	2603.2	0	0	0	0
Bolus_1CPT_rich	26	216.75	1834.3	0	0	0	0
Bolus_1CPT_rich	26	217	2995.8	0	0	0	0
Bolus_1CPT_rich	26	217.5	2469	0	0	0	0
Bolus_1CPT_rich	26	218	3091.6	0	0	0	0
Bolus_1CPT_rich	26	218.5	2070.8	0	0	0	0
Bolus_1CPT_rich	26	219	2490.6	0	0	0	0
Bolus_1CPT_rich	26	220	2394.9	0	0	0	0
Bolus_1CPT_rich	26	222	1806.6	0	0	0	0
Bolus_1CPT_rich	26	224	1353.6	0	0	0	0
Bolus_1CPT_rich	26	228	1724.2	0	0	0	0
Bolus_1CPT_rich	26	232	1119.5	0	0	0	0
Bolus_1CPT_rich	26	236	1067.5	0	0	0	0
Bolus_1CPT_rich	26	240	682	0	0	0	0
Bolus_1CPT_rich	26	252	368.2	0	0	0	0
Bolus_1CPT_rich	26	264	186.7	0	0	0	0
Bolus_1CPT_rich	26	276	103.8	0	0	0	0
Bolus_1CPT_rich	26	288	66.6	0	0	0	0
Bolus_1CPT_rich	27	0	0	1	10000	99	0
Bolus_1CPT_rich	27	0.25	153.6	0	0	99	0
Bolus_1CPT_rich	27	0.5	122.3	0	0	99	0
Bolus_1CPT_rich	27	0.75	91	0	0	99	0
Bolus_1CPT_rich	27	1	88.1	0	0	99	0
Bolus_1CPT_rich	27	1.5	166.6	0	0	99	0
Bolus_1CPT_rich	27	2	99.1	0	0	99	0
Bolus_1CPT_rich	27	2.5	115.8	0	0	99	0
Bolus_1CPT_rich	27	3	112.5	0	0	99	0
Bolus_1CPT_rich	27	4	109.7	0	0	99	0
Bolus_1CPT_rich	27	6	87	0	0	99	0
Bolus_1CPT_rich	27	8	75.8	0	0	99	0
Bolus_1CPT_rich	27	12	88	0	0	99	0
Bolus_1CPT_rich	27	16	92.1	0	0	99	0
Bolus_1CPT_rich	27	20	54.1	0	0	99	0
Bolus_1CPT_rich	27	24	33.4	0	0	99	0
Bolus_1CPT_rich	27	36	19.4	0	0	99	0
Bolus_1CPT_rich	27	48	17.5	0	0	99	0
Bolus_1CPT_rich	27	60	9	0	0	99	0
Bolus_1CPT_rich	27	71.99	7.3	0	0	99	0
Bolus_1CPT_rich	27	72	0	1	10000	99	0
Bolus_1CPT_rich	27	95.99	40.6	0	0	99	0
Bolus_1CPT_rich	27	96	0	1	10000	99	0
Bolus_1CPT_rich	27	119.99	61.2	0	0	99	0
Bolus_1CPT_rich	27	120	0	1	10000	99	0
Bolus_1CPT_rich	27	143.99	91	0	0	99	0
Bolus_1CPT_rich	27	144	0	1	10000	99	0
Bolus_1CPT_rich	27	144.25	207.9	0	0	99	0
Bolus_1CPT_rich	27	144.5	230.2	0	0	99	0
Bolus_1CPT_rich	27	144.75	219.9	0	0	99	0
Bolus_1CPT_rich	27	145	264.6	0	0	99	0
Bolus_1CPT_rich	27	145.5	181.8	0	0	99	0
Bolus_1CPT_rich	27	146	152	0	0	99	0
Bolus_1CPT_rich	27	146.5	312.6	0	0	99	0
Bolus_1CPT_rich	27	147	122.9	0	0	99	0
Bolus_1CPT_rich	27	148	186.5	0	0	99	0
Bolus_1CPT_rich	27	150	154.4	0	0	99	0
Bolus_1CPT_rich	27	152	139.3	0	0	99	0
Bolus_1CPT_rich	27	156	115.9	0	0	99	0
Bolus_1CPT_rich	27	160	86.6	0	0	99	0
Bolus_1CPT_rich	27	164	76.4	0	0	99	0
Bolus_1CPT_rich	27	167.99	58.6	0	0	99	0
Bolus_1CPT_rich	27	168	0	1	10000	99	0
Bolus_1CPT_rich	27	191.99	102.3	0	0	99	0
Bolus_1CPT_rich	27	192	0	1	10000	99	0
Bolus_1CPT_rich	27	215.99	50.6	0	0	99	0
Bolus_1CPT_rich	27	216	0	1	10000	1	24
Bolus_1CPT_rich	27	216.25	186.2	0	0	0	0
Bolus_1CPT_rich	27	216.5	241.1	0	0	0	0
Bolus_1CPT_rich	27	216.75	177.5	0	0	0	0
Bolus_1CPT_rich	27	217	146.5	0	0	0	0
Bolus_1CPT_rich	27	217.5	179.3	0	0	0	0
Bolus_1CPT_rich	27	218	181.4	0	0	0	0
Bolus_1CPT_rich	27	218.5	147.3	0	0	0	0
Bolus_1CPT_rich	27	219	157.5	0	0	0	0
Bolus_1CPT_rich	27	220	149.8	0	0	0	0
Bolus_1CPT_rich	27	222	107.9	0	0	0	0
Bolus_1CPT_rich	27	224	110.7	0	0	0	0
Bolus_1CPT_rich	27	228	135.4	0	0	0	0
Bolus_1CPT_rich	27	232	104.3	0	0	0	0
Bolus_1CPT_rich	27	236	87.1	0	0	0	0
Bolus_1CPT_rich	27	240	104.8	0	0	0	0
Bolus_1CPT_rich	27	252	39.4	0	0	0	0
Bolus_1CPT_rich	27	264	23	0	0	0	0
Bolus_1CPT_rich	27	276	23.1	0	0	0	0
Bolus_1CPT_rich	27	288	10.2	0	0	0	0
Bolus_1CPT_rich	28	0	0	1	10000	99	0
Bolus_1CPT_rich	28	0.25	161.2	0	0	99	0
Bolus_1CPT_rich	28	0.5	145.4	0	0	99	0
Bolus_1CPT_rich	28	0.75	206	0	0	99	0
Bolus_1CPT_rich	28	1	182.3	0	0	99	0
Bolus_1CPT_rich	28	1.5	154	0	0	99	0
Bolus_1CPT_rich	28	2	140.7	0	0	99	0
Bolus_1CPT_rich	28	2.5	183.8	0	0	99	0
Bolus_1CPT_rich	28	3	118.4	0	0	99	0
Bolus_1CPT_rich	28	4	122.1	0	0	99	0
Bolus_1CPT_rich	28	6	93	0	0	99	0
Bolus_1CPT_rich	28	8	135.5	0	0	99	0
Bolus_1CPT_rich	28	12	105.2	0	0	99	0
Bolus_1CPT_rich	28	16	95.1	0	0	99	0
Bolus_1CPT_rich	28	20	72.4	0	0	99	0
Bolus_1CPT_rich	28	24	48.4	0	0	99	0
Bolus_1CPT_rich	28	36	16.1	0	0	99	0
Bolus_1CPT_rich	28	48	13.4	0	0	99	0
Bolus_1CPT_rich	28	60	5.6	0	0	99	0
Bolus_1CPT_rich	28	71.99	3.1	0	0	99	0
Bolus_1CPT_rich	28	72	0	1	10000	99	0
Bolus_1CPT_rich	28	95.99	55.2	0	0	99	0
Bolus_1CPT_rich	28	96	0	1	10000	99	0
Bolus_1CPT_rich	28	119.99	48.7	0	0	99	0
Bolus_1CPT_rich	28	120	0	1	10000	99	0
Bolus_1CPT_rich	28	143.99	44.6	0	0	99	0
Bolus_1CPT_rich	28	144	0	1	10000	99	0
Bolus_1CPT_rich	28	144.25	226.5	0	0	99	0
Bolus_1CPT_rich	28	144.5	238.7	0	0	99	0
Bolus_1CPT_rich	28	144.75	201.2	0	0	99	0
Bolus_1CPT_rich	28	145	251.3	0	0	99	0
Bolus_1CPT_rich	28	145.5	159.5	0	0	99	0
Bolus_1CPT_rich	28	146	220.7	0	0	99	0
Bolus_1CPT_rich	28	146.5	270.2	0	0	99	0
Bolus_1CPT_rich	28	147	182	0	0	99	0
Bolus_1CPT_rich	28	148	167.8	0	0	99	0
Bolus_1CPT_rich	28	150	167	0	0	99	0
Bolus_1CPT_rich	28	152	148.3	0	0	99	0
Bolus_1CPT_rich	28	156	107.9	0	0	99	0
Bolus_1CPT_rich	28	160	106.1	0	0	99	0
Bolus_1CPT_rich	28	164	79.6	0	0	99	0
Bolus_1CPT_rich	28	167.99	62	0	0	99	0
Bolus_1CPT_rich	28	168	0	1	10000	99	0
Bolus_1CPT_rich	28	191.99	49.4	0	0	99	0
Bolus_1CPT_rich	28	192	0	1	10000	99	0
Bolus_1CPT_rich	28	215.99	55.1	0	0	99	0
Bolus_1CPT_rich	28	216	0	1	10000	1	24
Bolus_1CPT_rich	28	216.25	198	0	0	0	0
Bolus_1CPT_rich	28	216.5	327.8	0	0	0	0
Bolus_1CPT_rich	28	216.75	227.4	0	0	0	0
Bolus_1CPT_rich	28	217	213	0	0	0	0
Bolus_1CPT_rich	28	217.5	186.7	0	0	0	0
Bolus_1CPT_rich	28	218	262.2	0	0	0	0
Bolus_1CPT_rich	28	218.5	238.8	0	0	0	0
Bolus_1CPT_rich	28	219	189.6	0	0	0	0
Bolus_1CPT_rich	28	220	249.1	0	0	0	0
Bolus_1CPT_rich	28	222	208.8	0	0	0	0
Bolus_1CPT_rich	28	224	127.1	0	0	0	0
Bolus_1CPT_rich	28	228	108.9	0	0	0	0
Bolus_1CPT_rich	28	232	81.3	0	0	0	0
Bolus_1CPT_rich	28	236	90.8	0	0	0	0
Bolus_1CPT_rich	28	240	64.2	0	0	0	0
Bolus_1CPT_rich	28	252	31.5	0	0	0	0
Bolus_1CPT_rich	28	264	12.7	0	0	0	0
Bolus_1CPT_rich	28	276	5.9	0	0	0	0
Bolus_1CPT_rich	28	288	3.9	0	0	0	0
Bolus_1CPT_rich	29	0	0	1	120000	99	0
Bolus_1CPT_rich	29	0.25	1720.5	0	0	99	0
Bolus_1CPT_rich	29	0.5	1914.4	0	0	99	0
Bolus_1CPT_rich	29	0.75	1975.4	0	0	99	0
Bolus_1CPT_rich	29	1	2398.2	0	0	99	0
Bolus_1CPT_rich	29	1.5	2902	0	0	99	0
Bolus_1CPT_rich	29	2	1762.6	0	0	99	0
Bolus_1CPT_rich	29	2.5	2109.2	0	0	99	0
Bolus_1CPT_rich	29	3	1760.8	0	0	99	0
Bolus_1CPT_rich	29	4	1580.3	0	0	99	0
Bolus_1CPT_rich	29	6	954.8	0	0	99	0
Bolus_1CPT_rich	29	8	1182.7	0	0	99	0
Bolus_1CPT_rich	29	12	957.4	0	0	99	0
Bolus_1CPT_rich	29	16	858.4	0	0	99	0
Bolus_1CPT_rich	29	20	382.7	0	0	99	0
Bolus_1CPT_rich	29	24	343.1	0	0	99	0
Bolus_1CPT_rich	29	36	207.6	0	0	99	0
Bolus_1CPT_rich	29	48	45.4	0	0	99	0
Bolus_1CPT_rich	29	60	22.1	0	0	99	0
Bolus_1CPT_rich	29	71.99	13.3	0	0	99	0
Bolus_1CPT_rich	29	72	0	1	120000	99	0
Bolus_1CPT_rich	29	95.99	258.5	0	0	99	0
Bolus_1CPT_rich	29	96	0	1	120000	99	0
Bolus_1CPT_rich	29	119.99	526.3	0	0	99	0
Bolus_1CPT_rich	29	120	0	1	120000	99	0
Bolus_1CPT_rich	29	143.99	411.4	0	0	99	0
Bolus_1CPT_rich	29	144	0	1	120000	99	0
Bolus_1CPT_rich	29	144.25	3800.7	0	0	99	0
Bolus_1CPT_rich	29	144.5	2310.7	0	0	99	0
Bolus_1CPT_rich	29	144.75	2292.2	0	0	99	0
Bolus_1CPT_rich	29	145	2953.7	0	0	99	0
Bolus_1CPT_rich	29	145.5	2548.3	0	0	99	0
Bolus_1CPT_rich	29	146	2157.3	0	0	99	0
Bolus_1CPT_rich	29	146.5	2797.4	0	0	99	0
Bolus_1CPT_rich	29	147	2426.8	0	0	99	0
Bolus_1CPT_rich	29	148	1556.7	0	0	99	0
Bolus_1CPT_rich	29	150	1378.8	0	0	99	0
Bolus_1CPT_rich	29	152	1658.6	0	0	99	0
Bolus_1CPT_rich	29	156	1425.6	0	0	99	0
Bolus_1CPT_rich	29	160	593.2	0	0	99	0
Bolus_1CPT_rich	29	164	495.7	0	0	99	0
Bolus_1CPT_rich	29	167.99	397.7	0	0	99	0
Bolus_1CPT_rich	29	168	0	1	120000	99	0
Bolus_1CPT_rich	29	191.99	511.5	0	0	99	0
Bolus_1CPT_rich	29	192	0	1	120000	99	0
Bolus_1CPT_rich	29	215.99	507.1	0	0	99	0
Bolus_1CPT_rich	29	216	0	1	120000	1	24
Bolus_1CPT_rich	29	216.25	3029.1	0	0	0	0
Bolus_1CPT_rich	29	216.5	2199.7	0	0	0	0
Bolus_1CPT_rich	29	216.75	1520.6	0	0	0	0
Bolus_1CPT_rich	29	217	2917.8	0	0	0	0
Bolus_1CPT_rich	29	217.5	1797.6	0	0	0	0
Bolus_1CPT_rich	29	218	1981	0	0	0	0
Bolus_1CPT_rich	29	218.5	2459.3	0	0	0	0
Bolus_1CPT_rich	29	219	1635.4	0	0	0	0
Bolus_1CPT_rich	29	220	1717.8	0	0	0	0
Bolus_1CPT_rich	29	222	1052.4	0	0	0	0
Bolus_1CPT_rich	29	224	1595.6	0	0	0	0
Bolus_1CPT_rich	29	228	1327.4	0	0	0	0
Bolus_1CPT_rich	29	232	605	0	0	0	0
Bolus_1CPT_rich	29	236	637.2	0	0	0	0
Bolus_1CPT_rich	29	240	483.2	0	0	0	0
Bolus_1CPT_rich	29	252	188	0	0	0	0
Bolus_1CPT_rich	29	264	78.2	0	0	0	0
Bolus_1CPT_rich	29	276	39.5	0	0	0	0
Bolus_1CPT_rich	29	288	15.1	0	0	0	0
Bolus_1CPT_rich	30	0	0	1	60000	99	0
Bolus_1CPT_rich	30	0.25	961.8	0	0	99	0
Bolus_1CPT_rich	30	0.5	813	0	0	99	0
Bolus_1CPT_rich	30	0.75	715.6	0	0	99	0
Bolus_1CPT_rich	30	1	848.6	0	0	99	0
Bolus_1CPT_rich	30	1.5	675	0	0	99	0
Bolus_1CPT_rich	30	2	852.9	0	0	99	0
Bolus_1CPT_rich	30	2.5	781.3	0	0	99	0
Bolus_1CPT_rich	30	3	675.2	0	0	99	0
Bolus_1CPT_rich	30	4	568.3	0	0	99	0
Bolus_1CPT_rich	30	6	504.8	0	0	99	0
Bolus_1CPT_rich	30	8	476.4	0	0	99	0
Bolus_1CPT_rich	30	12	354.4	0	0	99	0
Bolus_1CPT_rich	30	16	382.5	0	0	99	0
Bolus_1CPT_rich	30	20	241.7	0	0	99	0
Bolus_1CPT_rich	30	24	213	0	0	99	0
Bolus_1CPT_rich	30	36	88.8	0	0	99	0
Bolus_1CPT_rich	30	48	77.4	0	0	99	0
Bolus_1CPT_rich	30	60	27.8	0	0	99	0
Bolus_1CPT_rich	30	71.99	12.1	0	0	99	0
Bolus_1CPT_rich	30	72	0	1	60000	99	0
Bolus_1CPT_rich	30	95.99	151	0	0	99	0
Bolus_1CPT_rich	30	96	0	1	60000	99	0
Bolus_1CPT_rich	30	119.99	299.2	0	0	99	0
Bolus_1CPT_rich	30	120	0	1	60000	99	0
Bolus_1CPT_rich	30	143.99	298	0	0	99	0
Bolus_1CPT_rich	30	144	0	1	60000	99	0
Bolus_1CPT_rich	30	144.25	934.3	0	0	99	0
Bolus_1CPT_rich	30	144.5	1237.1	0	0	99	0
Bolus_1CPT_rich	30	144.75	1010.5	0	0	99	0
Bolus_1CPT_rich	30	145	871.6	0	0	99	0
Bolus_1CPT_rich	30	145.5	1007.9	0	0	99	0
Bolus_1CPT_rich	30	146	958.6	0	0	99	0
Bolus_1CPT_rich	30	146.5	719.3	0	0	99	0
Bolus_1CPT_rich	30	147	817.6	0	0	99	0
Bolus_1CPT_rich	30	148	721.2	0	0	99	0
Bolus_1CPT_rich	30	150	696.8	0	0	99	0
Bolus_1CPT_rich	30	152	675.7	0	0	99	0
Bolus_1CPT_rich	30	156	476	0	0	99	0
Bolus_1CPT_rich	30	160	482.5	0	0	99	0
Bolus_1CPT_rich	30	164	343.5	0	0	99	0
Bolus_1CPT_rich	30	167.99	187.9	0	0	99	0
Bolus_1CPT_rich	30	168	0	1	60000	99	0
Bolus_1CPT_rich	30	191.99	271.3	0	0	99	0
Bolus_1CPT_rich	30	192	0	1	60000	99	0
Bolus_1CPT_rich	30	215.99	395.4	0	0	99	0
Bolus_1CPT_rich	30	216	0	1	60000	1	24
Bolus_1CPT_rich	30	216.25	853.4	0	0	0	0
Bolus_1CPT_rich	30	216.5	921.7	0	0	0	0
Bolus_1CPT_rich	30	216.75	1288.6	0	0	0	0
Bolus_1CPT_rich	30	217	990.5	0	0	0	0
Bolus_1CPT_rich	30	217.5	1373	0	0	0	0
Bolus_1CPT_rich	30	218	998.6	0	0	0	0
Bolus_1CPT_rich	30	218.5	832.2	0	0	0	0
Bolus_1CPT_rich	30	219	759.3	0	0	0	0
Bolus_1CPT_rich	30	220	758.4	0	0	0	0
Bolus_1CPT_rich	30	222	536.5	0	0	0	0
Bolus_1CPT_rich	30	224	439.1	0	0	0	0
Bolus_1CPT_rich	30	228	581	0	0	0	0
Bolus_1CPT_rich	30	232	459.4	0	0	0	0
Bolus_1CPT_rich	30	236	468	0	0	0	0
Bolus_1CPT_rich	30	240	362.4	0	0	0	0
Bolus_1CPT_rich	30	252	95.5	0	0	0	0
Bolus_1CPT_rich	30	264	65.4	0	0	0	0
Bolus_1CPT_rich	30	276	26.6	0	0	0	0
Bolus_1CPT_rich	30	288	11.8	0	0	0	0
Bolus_1CPT_rich	31	0	0	1	30000	99	0
Bolus_1CPT_rich	31	0.25	551.1	0	0	99	0
Bolus_1CPT_rich	31	0.5	543.2	0	0	99	0
Bolus_1CPT_rich	31	0.75	440.6	0	0	99	0
Bolus_1CPT_rich	31	1	458	0	0	99	0
Bolus_1CPT_rich	31	1.5	469.3	0	0	99	0
Bolus_1CPT_rich	31	2	489.5	0	0	99	0
Bolus_1CPT_rich	31	2.5	450.4	0	0	99	0
Bolus_1CPT_rich	31	3	424	0	0	99	0
Bolus_1CPT_rich	31	4	277.2	0	0	99	0
Bolus_1CPT_rich	31	6	289.7	0	0	99	0
Bolus_1CPT_rich	31	8	277.1	0	0	99	0
Bolus_1CPT_rich	31	12	166	0	0	99	0
Bolus_1CPT_rich	31	16	183.7	0	0	99	0
Bolus_1CPT_rich	31	20	96.3	0	0	99	0
Bolus_1CPT_rich	31	24	53.1	0	0	99	0
Bolus_1CPT_rich	31	36	26	0	0	99	0
Bolus_1CPT_rich	31	48	9.2	0	0	99	0
Bolus_1CPT_rich	31	60	4.7	0	0	99	0
[truncated: 100,121 more rows]
